# Supplementary material for: A single allele of Hdac2 but not Hdac1 is sufficient for normal mouse brain development in the absence of its paralog
Source: Development. Author manuscript; Available in PMC 2016 Mar 2. (PMC4773893; doi:10.1242/dev.100487)
Supplement: Table S1 [file NIHMS66893-supplement-Table_S1.xls]

## Sheet: explanation
Hagelkruys, Lagger, et al., expression arrays
nomenclature:
HD2s = Hdac2 single allele = Hdac1D/Dn Hdac2D/+n
HD1s = Hdac1 single allele = Hdac1D/+n Hdac2D/Dn
DKO = double knock-out = Hdac1D/Dn Hdac2D/Dn
colums:
GeneSymbol	GeneName	RefSeqAccession	Coef	p.value.adj	values of single mice
Gene symbol	Gene name	RefSeq accession	log2 coefficient MUTvsWT	adjusted p-value
					names and genotypes of single arrays:
					WT P0:	X2314.5	X2314.6	X2314.7	X2314.8
					HD1s P0:	X2314.1	X2314.2	X2314.3	X2314.4
					WT E14.5:	X4420.7	X4420.8	X4420.11
					HD1s E14.5:	X4420.3	X4420.4	X4420.5
					WT E14.5:	1_1	1_2
					HD2s E14.5:	1_3	1_4	2_1
					DKO E14.5:	2_2	2_3	2_4

## Sheet: WT vs. HD2s E14.5 DOWN
GeneSymbol	GeneName	RefSeqAccession	Coef.HD2SvsWT	p.value.adj.HD2svsWT	US84903604_252800510106_S01_GE1_107_Sep09_1_1	US84903604_252800510106_S01_GE1_107_Sep09_1_2	US84903604_252800510106_S01_GE1_107_Sep09_1_3	US84903604_252800510106_S01_GE1_107_Sep09_1_4	US84903604_252800510106_S01_GE1_107_Sep09_2_1	US84903604_252800510106_S01_GE1_107_Sep09_2_2	US84903604_252800510106_S01_GE1_107_Sep09_2_3	US84903604_252800510106_S01_GE1_107_Sep09_2_4
Hdac1	histone deacetylase 1	NM_008228	-1.03	0.03824	12.6147	12.677	11.568	11.6721	11.6004	12.4289	12.5076	12.4276

## Sheet: WT vs. HD1s E14.5 UP
GeneSymbol	GeneName	RefSeqAccession	Coef.HD1svsWT	p.value.adj.HD1svsWT	X4420.3	X4420.4	X4420.5	X4420.7	X4420.8	X4420.11
1700001K19Rik	RIKEN cDNA 1700001K19 gene	NM_025488	1.303	0.035172	8.83	9.05	9.29	7.24	8.15	8.62
3110001I22Rik	RIKEN cDNA 3110001I22 gene	NM_025653	1.212	0.041658	8.61	8.4	8.21	6.8	7.72	7.24
Adora2a	adenosine A2a receptor	NM_009630	2.063	0.013373	8.44	9	8.14	5.86	6.87	6.88
Adrbk2	adrenergic receptor kinase, beta 2	NM_001035531	1.113	0.021677	9.08	9.2	9.12	8.2	7.72	7.97
Agpat9	1-acylglycerol-3-phosphate O-acyltransferase 9	NM_172715	1.121	0.014114	7.56	7.55	7.59	6.35	6.48	6.63
AI504432	expressed sequence AI504432	NR_033498	1.361	0.017352	8.38	8.39	8.3	7.13	7.01	6.66
AI848100	expressed sequence AI848100	NM_172645	1.04	0.017352	7.38	7.22	7.41	6.16	6.46	6.48
Angpt1	angiopoietin 1	NM_009640	1.686	0.018132	8.18	8.19	7.67	6.34	6.4	5.89
Ankrd24	ankyrin repeat domain 24	NM_027480	1.23	0.036214	11.12	11.54	11.13	9.68	10.45	10.18
Armcx6	armadillo repeat containing, X-linked 6	NM_001007578	1.267	0.013373	11.98	12.13	11.51	10.1	10.99	10.87
Baiap2l2	BAI1-associated protein 2-like 2	NM_177580	1.058	0.032287	10.27	10.35	9.49	8.65	9.21	8.87
Calm1	calmodulin 1	NM_009790	1.62	0.006049	12.21	12.36	12.35	9.78	11.59	11.66
Car14	carbonic anhydrase 14	NM_011797	1.03	0.015747	10.07	10.16	10.08	9.07	9.11	9.03
Cast	calpastatin	NM_009817	1.121	0.013741	7.58	7.46	7.4	5.61	7.05	7.08
Cd80	CD80 antigen	NM_009855	2.389	0.012435	9.09	9.01	8.76	6.25	7.09	6.47
Chka	choline kinase alpha	NM_001025566	1.219	0.042501	8.56	8.71	8.75	7	7.69	8.21
Cnr1	cannabinoid receptor 1 (brain)	NM_007726	1.113	0.024028	13.79	14.02	13.46	12.42	12.82	12.62
Cops4	COP9 (constitutive photomorphogenic) homolog, subunit 4 (Arabidopsis thaliana)	NM_012001	1.85	0.005286	13	13.13	12.63	10.49	11.56	11.45
Cox6b2	cytochrome c oxidase subunit VIb polypeptide 2	NM_183405	1.019	0.035172	11.14	11.39	11.5	10.27	10.33	10.57
Cpne1	copine I	NM_170588	1.122	0.014114	11.94	11.81	11.79	10.81	10.64	10.59
Crabp2	cellular retinoic acid binding protein II	NM_007759	1.662	0.006049	15.09	14.95	15	13.65	13.01	13.08
Ctns	cystinosis, nephropathic	NM_031251	1	0.02496	9.76	9.93	9.65	8.74	8.85	8.67
Cycs	cytochrome c, somatic	NM_007808	1.93	0.007433	13.8	13.99	13.56	11.31	12.15	12.43
Dcbld2	discoidin, CUB and LCCL domain containing 2	NM_028523	1.116	0.026467	7.57	7.25	7.27	5.61	6.88	6.8
Disp2	dispatched homolog 2 (Drosophila)	NM_170593	2.11	0.031743	10.51	11.29	11.13	8.73	9.31	8.85
Dmrtc2	doublesex and mab-3 related transcription factor like family C2	NM_027732	1.112	0.017028	6.24	6.26	6.71	5.34	5.49	5.29
Dph2	DPH2 homolog (S. cerevisiae)	NM_026344	2.41	0.023123	10.73	10.69	10.84	7.89	8.39	9.29
Emilin2	elastin microfibril interfacer 2	NM_145158	1.459	0.044738	10.42	10.58	10.52	8.94	8.82	9.5
Ephb1	Eph receptor B1	NM_173447	1.922	0.010707	12.63	12.77	12.49	9.76	11.8	11.39
Fam5c	family with sequence similarity 5, member C	NM_153539	2.486	0.031743	9.02	9.5	9.35	6.11	8.02	7.04
Fam83g	family with sequence similarity 83, member G	NM_178618	1.105	0.016225	7.63	7.72	7.82	6.55	6.65	6.81
Gabra3	gamma-aminobutyric acid (GABA) A receptor, subunit alpha 3	NM_008067	1.213	0.013265	12.21	12.25	12.37	10.08	12.02	12.17
Gm12770	predicted gene 12770	XM_910785	1.444	0.010682	13.62	13.53	13.23	11.14	12.88	12.67
Gm14957	predicted gene 14957	XR_106051	1.193	0.015217	6.52	6.44	6.66	5.21	5.65	5.44
Gm5068	predicted gene 5068	XM_204772	1.054	0.01545	8.09	8.21	7.94	7.18	6.77	6.83
Gm7969	predicted gene 7969	XM_982175	1.954	0.006049	8.51	8.74	8.54	5.17	7.99	8.19
Gm9766	predicted gene 9766	NM_001204983	1.45	0.018622	7.82	7.78	6.73	5.67	5.76	6.17
Greb1	gene regulated by estrogen in breast cancer protein	NM_015764	1.007	0.034156	10.5	10.77	10.58	9.54	9.56	9.75
Gstm6	glutathione S-transferase, mu 6	NM_008184	1.834	0.031391	10.14	9.39	10.38	8.15	8.42	8.25
H2-Ab1	histocompatibility 2, class II antigen A, beta 1	NM_207105	1.105	0.01545	9.77	9.61	9.75	8.62	8.59	8.64
H2-Q2	histocompatibility 2, Q region locus 2	NM_010392	1.339	0.026467	10.22	10.2	10.33	8.43	9.2	9.66
H2-Q7	histocompatibility 2, Q region locus 7	NM_010394	1.145	0.035829	10.78	10.82	10.93	9.59	9.63	10.07
H2-Q8	histocompatibility 2, Q region locus 8	NM_023124	1.282	0.018783	8.9	8.97	9.13	7.86	7.48	7.8
Hdac9	histone deacetylase 9	NM_024124	1.296	0.033871	8.4	8.16	8.58	5.95	8.1	8.54
Hmgb1	high mobility group box 1	NM_010439	1.028	0.014189	10.96	10.98	11.27	9.77	10.44	10.39
Id1	inhibitor of DNA binding 1	NM_010495	1.476	0.021195	9.19	9.56	9.14	7.99	7.72	7.44
Ilf3	interleukin enhancer binding factor 3	NM_001042708	1.029	0.033721	10.9	11.21	10.93	9.44	10.57	10.41
Klhdc2	kelch domain containing 2	NM_027117	1.294	0.043881	12.23	12.22	11.99	10.94	10.38	10.98
Lingo4	leucine rich repeat and Ig domain containing 4	NM_177250	1.015	0.034838	9.72	9.75	10.06	8.83	8.76	9.1
LOC100036572	hypothetical LOC100036572	XR_108245	1.28	0.013373	9.03	9.1	7.65	7.05	7	7.21
Lrba	LPS-responsive beige-like anchor	NM_001077688	1.219	0.013373	6.78	6.74	8.89	6.6	6.69	6.52
Lrrc48	leucine rich repeat containing 48	NM_029044	1.261	0.010844	6.66	6.54	6.52	5.25	5.33	5.38
Lsm6	LSM6 homolog, U6 small nuclear RNA associated (S. cerevisiae)	NM_001191004	1.92	0.008876	12.53	12.29	12.45	10.34	10.83	10.53
Mab21l2	mab-21-like 2 (C. elegans)	NM_011839	2.57	0.005286	10.41	10.06	9.92	7.29	7.82	7.64
Mbd2	methyl-CpG binding domain protein 2	NM_010773	1.542	0.040058	10.81	11.09	10.46	8.44	10.2	9.56
Mbnl2	muscleblind-like 2	NM_175341	1.022	0.014793	8.34	8.28	8.15	6.56	7.87	7.86
Mkrn3	makorin, ring finger protein, 3	NM_011746	1.582	0.044738	8.63	7.99	7.72	5.29	7.81	7.36
Mrpl35	mitochondrial ribosomal protein L35	NM_025430	1.047	0.034294	8.01	7.67	7.71	6.6	6.78	6.91
Nasp	nuclear autoantigenic sperm protein (histone-binding)	NM_016777	2.691	0.012784	11.74	12.35	11.91	9.47	8.9	9.3
Ncapd3	non-SMC condensin II complex, subunit D3	NM_178113	1.165	0.020916	9.44	9.24	9.1	8.21	7.8	8
Nkain1	Na+/K+ transporting ATPase interacting 1	NM_025998	1.989	0.013373	11.11	11.61	11.17	8.74	9.73	9.88
Nphp3	nephronophthisis 3 (adolescent)	NM_172460	1.647	0.022397	7.31	6.75	6.54	5.13	5.12	5.16
Nr1d2	nuclear receptor subfamily 1, group D, member 2	NM_011584	1.586	0.042683	8	7.3	7.28	5.96	5.65	5.95
Olfr77	olfactory receptor 77	NM_146339	5.332	7.7e-05	5.02	4.86	15.59	4.94	4.86	4.98
Pdcl3	phosducin-like 3	NM_026850	2.827	0.041963	8.32	8.41	8.58	5.57	5.01	6.43
Pkp3	plakophilin 3	NM_001162924	1.065	0.026467	11.47	11.77	11.42	10.03	10.87	10.88
Ppap2c	phosphatidic acid phosphatase type 2C	NM_015817	1.574	0.02293	10.95	11.15	11.15	9.39	9.41	9.91
Pphln1	periphilin 1	NM_146062	3.242	0.000286	9.96	9.98	9	6.24	6.23	6.27
Prkcd	protein kinase C, delta	NM_011103	1.031	0.015535	11.43	11.33	11.2	10.16	10.39	10.33
Rad54b	RAD54 homolog B (S. cerevisiae)	NM_001039556	1.012	0.022397	8.89	9.11	8.96	7.36	8.54	8.61
Riok3	RIO kinase 3 (yeast)	NM_024182	1.832	0.022397	11.16	11.81	11.52	9.4	9.96	9.93
Rpap3	RNA polymerase II associated protein 3	NM_028003	1.098	0.020916	12.3	12.07	12.46	10.89	11.52	11.62
Rpl5	ribosomal protein L5	NM_016980	1.421	0.014114	14.24	14.22	14.2	11.58	14.16	13.85
Rprd1b	regulation of nuclear pre-mRNA domain containing 1B	NM_027434	1.645	0.006948	10.34	10.4	10.35	8.68	8.65	8.85
Sap18	Sin3-associated polypeptide 18	NM_009119	1.089	0.017051	9.8	9.89	9.97	7.96	9.59	9.75
Sh3rf1	SH3 domain containing ring finger 1	NM_021506	1.082	0.025115	10	10.3	10	9.1	8.88	8.91
Snap29	synaptosomal-associated protein 29	NM_023348	1.049	0.044679	11.6	12.01	11.83	9.76	11.69	11.87
Sstr2	somatostatin receptor 2	NM_009217	1.185	0.023856	8.58	8.39	8.62	6.74	8.13	7.85
Stag3	stromal antigen 3	NM_016964	1.784	0.008592	9.49	9.77	9.89	8.03	7.86	7.98
Stambp	STAM binding protein	NM_024239	1.337	0.042146	10.19	9.75	9.88	7.97	9.42	9.01
Tesc	tescalcin	NM_021344	1.056	0.014793	10.98	10.88	11	9.84	10	9.96
Tmem29	transmembrane protein 29	NM_001164686	2.215	0.017352	10.21	10.16	9.8	7.48	8.44	7.72
Tnnt1	troponin T1, skeletal, slow	NM_011618	1.024	0.03911	10.46	10.59	9.77	9.33	8.74	9.1
Traf3	TNF receptor-associated factor 3	NM_011632	3.115	0.001226	12.61	12.6	12.32	9.37	9.17	9.47
Trem1	triggering receptor expressed on myeloid cells 1	NM_021406	1.989	0.006025	8.32	8.44	6.56	5.13	5.95	5.7
Usp4	ubiquitin specific peptidase 4 (proto-oncogene)	NM_011678	1.752	0.008239	12.08	12.12	12.16	9.02	11.59	11.88
Wfdc2	WAP four-disulfide core domain 2	NM_026323	1.437	0.008876	9	8.9	9.15	7.85	7.3	7.44

## Sheet: WT vs. HD1s E14.5 DOWN
GeneSymbol	GeneName	RefSeqAccession	Coef.HD1svsWT	p.value.adj.HD1svsWT	X4420.3	X4420.4	X4420.5	X4420.7	X4420.8	X4420.11
4930594M22Rik	RIKEN cDNA 4930594M22 gene	XR_035095	-1.366	0.013373	5.67	5.42	5.43	8.2	5.46	5.55
A930003A15Rik	RIKEN cDNA A930003A15 gene	NR_015488	-1.034	0.02033	5.24	5.35	5.34	7.42	5.37	5.21
Aff3	AF4/FMR2 family, member 3	NM_010678	-1.314	0.013741	10.84	10.85	10.93	13.75	10.53	10.78
AY074887	cDNA sequence AY074887	NM_145229	-1.023	0.01545	6.25	6.29	6.29	8.23	6.34	6.42
Bmi1	Bmi1 polycomb ring finger oncogene	NM_007552	-1.639	0.035172	9.49	9.65	10.28	11.63	11.85	11.16
Bnip3l	BCL2/adenovirus E1B interacting protein 3-like	NM_009761	-3.367	0.00066	8.05	8.08	8.18	11.61	11.24	11.5
Cebpg	CCAAT/enhancer binding protein (C/EBP), gamma	NM_009884	-2.445	0.006025	5.48	5.89	5.8	8.35	8.05	8.01
Cpsf3l	cleavage and polyadenylation specific factor 3-like	NM_028020	-2.259	0.043304	5.62	5.42	11.61	10.67	10.42	11.54
Ctxn2	cortexin 2	NM_001162934	-1.296	0.020419	6.91	7.26	7.81	8.51	9	8.94
Dmbt1	deleted in malignant brain tumors 1	NM_007769	-1.179	0.014114	5.15	4.95	4.9	7.34	4.97	4.96
Dnajc2	DnaJ (Hsp40) homolog, subfamily C, member 2	NM_009584	-1.272	0.01545	8.57	8.47	8.39	9.61	9.71	9.96
Donson	downstream neighbor of SON	NM_021720	-1.084	0.014114	10.7	10.73	10	11.44	11.5	11.39
E2f5	E2F transcription factor 5	NM_007892	-1.357	0.010671	7.88	8.04	6.66	8.44	8.93	8.86
Eaf2	ELL associated factor 2	NM_001113401	-1.112	0.013373	5.58	5.65	5.63	7.5	5.95	6
Eif4a3	eukaryotic translation initiation factor 4A3	NM_138669	-1.378	0.012435	9.8	9.99	9.88	11.35	11.11	11.24
Epdr1	ependymin related protein 1 (zebrafish)	NM_134065	-1.603	0.010682	10.69	10.85	6.75	10.6	10.26	10
Fermt2	fermitin family homolog 2 (Drosophila)	NM_146054	-1.385	0.010404	8.72	8.55	7.7	9.39	9.75	9.68
Fsd1l	fibronectin type III and SPRY domain containing 1-like	NM_176966	-1.245	0.018622	7.1	6.8	6.84	8.14	8.17	8.11
Gm4340	predicted gene 4340	NM_001177535	-1.358	0.011141	5.18	5.38	5.27	8.04	5.22	5.23
Gm6252	predicted gene 6252	XR_001564	-1.89	0.014114	10.84	10.58	10.49	13.37	11.83	11.39
Gpr157	G protein-coupled receptor 157	NM_177366	-1.791	0.038503	10.36	9.54	9.52	11.6	11.44	11.45
Grb14	growth factor receptor bound protein 14	NM_016719	-2.654	0.02622	6.24	7.26	6.1	8.85	9.47	9.15
Hdac2	histone deacetylase 2	NM_008229	-2.28	0.002631	6.45	6.34	6.29	8.63	8.53	8.71
Hist2h3c2-ps	histone cluster 2, H3c2, pseudogene	NM_054045	-1.003	0.034156	8.28	8.12	8.02	9.26	9.11	8.82
Ly6g6e	lymphocyte antigen 6 complex, locus G6E	NM_027366	-1.046	0.02793	7.33	7.38	7.67	8.34	8.63	8.93
Mdh1	malate dehydrogenase 1, NAD (soluble)	NM_008618	-1.323	0.034156	11.85	11.89	10.42	12.66	12.53	12.01
Mis18bp1	MIS18 binding protein 1	NM_172578	-1.283	0.008876	7.62	7.6	6.28	8.15	8.29	8.33
Nfyb	nuclear transcription factor-Y beta	NM_010914	-1.416	0.013373	10.23	9.95	9.62	11.08	11.49	11.44
Notch2	Notch gene homolog 2 (Drosophila)	NM_010928	-1.375	0.022397	9.47	9.24	9.39	10.73	10.59	10.96
Olfr156	olfactory receptor 156	NM_019474	-1.316	0.012065	5.83	5.71	5.77	8.4	5.86	5.7
Olfr352	olfactory receptor 352	NM_146940	-1.125	0.030817	5.1	5.29	5.21	7.49	5.33	5.01
Olfr672	olfactory receptor 672	NM_146760	-1.004	0.01545	4.93	4.95	5.29	7.16	5.04	5.11
Pafah1b1	platelet-activating factor acetylhydrolase, isoform 1b, subunit 1	NM_013625	-2.14	0.024564	10.35	11.17	11.3	13.13	13.17	13.25
Ppp3r1	protein phosphatase 3, regulatory subunit B, alpha isoform (calcineurin B, type I)	NM_024459	-1.151	0.023123	10.75	10.65	9.65	11.26	11.55	11.24
Qrich1	glutamine-rich 1	NM_175143	-1.077	0.018132	7.03	7.01	6.63	7.82	8.08	7.88
Rab11fip1	RAB11 family interacting protein 1 (class I)	NM_001080813	-5.227	0.000286	5.49	5.45	5.57	16.11	5.18	5.6
Rhox10	reproductive homeobox 10	NM_001024850	-1.037	0.040058	5.06	5.37	5.12	7.05	5.48	5.23
Rnase10	ribonuclease, RNase A family, 10 (non-active)	NM_029145	-1.741	0.006049	5.95	6.16	6.74	8.16	8.11	8.12
Rnaseh2b	ribonuclease H2, subunit B	NM_026001	-1.096	0.041623	10.57	10.22	10	11.23	11.22	11.49
Sema7a	sema domain, immunoglobulin domain (Ig), and GPI membrane anchor, (semaphorin) 7A	NM_011352	-1.534	0.022397	10.35	10.67	8.92	11.48	11.21	10.82
Sfpq	splicing factor proline/glutamine rich (polypyrimidine tract binding protein associated)	NM_023603	-1.121	0.040928	10.57	10.71	10.19	11.67	11.19	11.63
Slc17a8	solute carrier family 17 (sodium-dependent inorganic phosphate cotransporter), member 8	NM_182959	-1.663	0.011141	8.56	8.33	6.8	9.43	9.27	9.02
Snrnp48	small nuclear ribonucleoprotein 48 (U11/U12)	NM_026382	-1.201	0.013265	8.87	8.99	9.08	10.23	10.23	10.14
Snrpd1	small nuclear ribonucleoprotein D1	NM_009226	-3.143	0.005532	11.02	10.47	10.61	13.91	13.74	13.71
Tm2d1	TM2 domain containing 1	NM_053157	-1.916	0.018132	8.3	8.87	9.37	10.89	11.01	10.79
Txndc11	thioredoxin domain containing 11	NM_029582	-2.071	0.006025	5.54	5.57	5.38	9.3	5.62	5.92
Vmn1r22	vomeronasal 1 receptor 22	NM_134178	-1.276	0.01089	5.1	5.05	5.19	7.64	5.24	5.11
Vmp1	vacuole membrane protein 1	NM_029478	-1.115	0.015331	11.04	11.21	11.13	12.1	12.38	12.39
Wdr72	WD repeat domain 72	NM_001033500	-1.587	0.008132	5.04	5.26	5.19	8.51	5	5.01
Wfdc8	WAP four-disulfide core domain 8	NM_001080550	-1.108	0.015217	5.12	5.13	5.08	7.28	5.06	5.23
Xrcc6bp1	XRCC6 binding protein 1	NM_026858	-2.526	0.002145	6.51	6.29	6.52	11.64	6.29	6.39
Zfp773	zinc finger protein 773	NM_029584	-1.904	0.035172	6.12	5.28	5.45	7.58	7.3	7.44
Zzz3	zinc finger, ZZ domain containing 3	NM_001080755	-2.65	0.014114	6.29	7.03	6.06	8.9	8.98	9.27

## Sheet: WT vs. DKO E14.5 UP
GeneSymbol	GeneName	RefSeqAccession	Coef.dkovsWT	p.value.adj.dkovsWT	US84903604_252800510106_S01_GE1_107_Sep09_1_1	US84903604_252800510106_S01_GE1_107_Sep09_1_2	US84903604_252800510106_S01_GE1_107_Sep09_1_3	US84903604_252800510106_S01_GE1_107_Sep09_1_4	US84903604_252800510106_S01_GE1_107_Sep09_2_1	US84903604_252800510106_S01_GE1_107_Sep09_2_2	US84903604_252800510106_S01_GE1_107_Sep09_2_3	US84903604_252800510106_S01_GE1_107_Sep09_2_4
0610031J06Rik	RIKEN cDNA 0610031J06 gene	NM_020003	1.24	0.0395	8.89595	9.22355	10.2153	9.76472	8.75196	10.2838	10.5058	10.1158
0610037L13Rik	RIKEN cDNA 0610037L13 gene	NM_028754	1.12	0.02759	12.4106	12.3003	12.8632	13.118	12.0961	13.8762	13.4018	13.1625
0610040J01Rik	RIKEN cDNA 0610040J01 gene	NM_029554	1.19	0.00132	8.98121	8.69174	8.83546	8.666	8.96669	9.77108	10.2054	10.0935
1110007C09Rik	RIKEN cDNA 1110007C09 gene	NM_026738	1.4	0.0002	9.77561	10.0616	10.6589	10.5774	10.4812	11.2418	11.2812	11.43
1110008P14Rik	RIKEN cDNA 1110008P14 gene	NM_198001	1.09	0.00023	10.9674	11.0736	11.1772	11.2463	11.3136	12.1316	12.189	12.0071
1110020G09Rik	RIKEN cDNA 1110020G09 gene	NM_001085410	1.8	0.00945	7.6193	9.18053	9.25326	9.01027	9.02791	10.3931	10.0513	10.1648
1190005I06Rik	RIKEN cDNA 1190005I06 gene	NM_197988	1.15	0.00012	9.45417	9.42101	9.61327	9.58684	9.65419	10.5274	10.6286	10.6079
1700009P17Rik	RIKEN cDNA 1700009P17 gene	NM_001081275	1.25	0.03835	9.83329	9.74199	10.5876	11.0215	9.62987	10.8674	10.8153	11.4215
1700012A03Rik	RIKEN cDNA 1700012A03 gene	NM_029587	2.49	0.01579	8.16239	8.87824	9.50755	8.80937	8.35755	9.76456	11.6483	11.6123
1700026L06Rik	RIKEN cDNA 1700026L06 gene	NM_027283	1.03	0.00509	7.83901	7.67596	7.87882	8.31004	7.67419	8.58402	8.90275	8.88264
1700040I03Rik	RIKEN cDNA 1700040I03 gene	NM_001163427	1.1	0.0392	8.0977	9.35094	9.07138	9.55099	8.98726	9.7932	9.88427	9.80695
1700045I19Rik	ring finger protein 138 pseudogene	NR_003640	1.09	0.0002	7.3298	7.18921	7.37992	7.27583	7.2906	8.41389	8.26737	8.35508
1810011H11Rik	RIKEN cDNA 1810011H11 gene	NM_001163616	1.14	0.00306	6.79523	6.65195	6.85331	6.95128	6.81778	7.67375	7.6339	8.27
1810022C23Rik	RIKEN cDNA 1810022C23 gene	NM_026947	1.18	0.00113	9.68461	9.75807	9.95082	10.4119	9.89114	10.903	10.8639	10.9361
2010011I20Rik	RIKEN cDNA 2010011I20 gene	NM_025912	1.4	0.00459	10.2394	9.28048	10.8577	10.5746	10.6639	11.1861	11.2732	11.0057
2010300C02Rik	RIKEN cDNA 2010300C02 gene	NM_028096	1	0.00596	8.53138	8.90501	9.18441	9.35322	8.75457	9.64149	9.65206	9.84657
2210016F16Rik	RIKEN cDNA 2210016F16 gene	NM_027335	1.08	0.01493	6.60177	7.13635	7.48583	7.15671	7.73259	7.54496	8.12477	8.16553
2310007A19Rik	RIKEN cDNA 2310007A19Rik	NM_025506	1.32	0.00157	6.94618	7.08746	7.30663	6.98085	6.5859	8.35094	8.32924	8.3298
2610019F03Rik	RIKEN cDNA 2610019F03 gene	NM_173744	1.07	0.01821	9.00317	9.06323	9.1817	9.25577	8.27554	10.0478	10.0944	10.1748
2610029I01Rik	RIKEN cDNA 2610029I01 gene	NM_029840	1	0.04643	8.26854	9.43873	9.01829	8.73513	9.02791	9.92907	10.0513	9.56843
2610039C10Rik	RIKEN cDNA 2610039C10 gene	NM_025642	1.2	0.02038	9.28656	10.1048	10.2454	10.0465	9.76301	10.4179	11.2417	11.0345
2810408I11Rik	RIKEN cDNA 2810408I11 gene	XM_001475679	1.16	0.00048	7.73259	7.83368	7.91663	7.64611	7.62708	9.05104	8.98121	8.80514
3110002H16Rik	RIKEN cDNA 3110002H16 gene	NM_029623	1.15	0.03566	7.47269	7.08746	7.73386	7.33762	6.40833	8.49735	8.35673	8.44113
3632451O06Rik	RIKEN cDNA 3632451O06 gene	NM_026142	1.15	0.00067	7.89045	8.07548	8.17305	7.87267	8.14641	9.21356	8.97621	9.21029
4632428N05Rik	RIKEN cDNA 4632428N05 gene	NM_028732	1.44	0.00207	7.33455	7.85448	7.82695	7.80655	7.74483	8.64205	9.16992	9.30542
4930547N16Rik	RIKEN cDNA 4930547N16 gene	NM_029249	1.13	0.00957	6.9901	6.31515	7.21006	7.12477	7.78013	7.80211	7.72537	7.81097
5430435G22Rik	RIKEN cDNA 5430435G22 gene	NM_145509	1.63	0.01738	6.84627	7.46811	7.01472	7.34679	7.30891	7.9542	8.94251	9.45828
6030405A18Rik	RIKEN cDNA 6030405A18 gene	NM_177854	1.37	0.00023	6.62297	6.92333	7.03823	7.14911	7.2828	8.20762	8.12477	8.09639
6030429G01Rik	RIKEN cDNA 6030429G01 gene	NM_001033548	2.12	5e-05	7.76051	7.94581	8.70347	8.67021	8.56272	10.1202	9.8652	9.9371
6330416G13Rik	RIKEN cDNA 6330416G13 gene	NM_144905	1.16	0.01596	8.35177	7.37667	8.11211	8.3326	8.50457	8.75165	9.21599	9.10329
9230105E10Rik	RIKEN cDNA 9230105E10 gene	NM_001146007	1.27	0.00547	7.11048	7.15355	7.34707	7.83881	7.27787	7.96542	8.56819	8.66866
9430020K01Rik	RIKEN cDNA 9430020K01 gene	NM_001081963	1.17	0.00391	10.4929	10.8219	11.1162	10.7522	10.5662	11.5767	11.8338	12.0768
A230065H16Rik	RIKEN cDNA A230065H16 gene	NM_001101503	1.15	0.0002	6.80937	6.95783	7.05053	6.96145	6.88646	8.10591	7.98317	8
A330021E22Rik	RIKEN cDNA A330021E22 gene	NM_172447	1.28	0.00359	9.30672	9.44975	10.2186	9.67438	10.1689	10.5646	10.3955	11.0064
A830007P12Rik	RIKEN cDNA A830007P12 gene	NM_146115	1.08	0.00112	6.90914	7.01332	7.3764	7.21371	6.99859	7.88988	8.22113	8.02479
Aass	aminoadipate-semialdehyde synthase	NM_013930	2.58	9e-05	7.7121	7.93884	8.25414	8.44035	8.13571	10.6728	10.1715	10.3614
Abca1	ATP-binding cassette, sub-family A (ABC1), member 1	NM_013454	1.12	0.00061	10.4336	10.3752	10.5939	10.5315	10.2853	11.3929	11.5108	11.6803
Abcc3	ATP-binding cassette, sub-family C (CFTR/MRP), member 3	NM_029600	1.67	0.00034	7.94581	7.85915	7.89633	8.16145	8.01576	9.30919	9.86646	9.55069
Abcg5	ATP-binding cassette, sub-family G (WHITE), member 5	NM_031884	1.18	0.00709	7.37014	7.35755	7.82695	8.17555	7.4168	8.62822	8.21553	8.78688
Abi3	ABI gene family, member 3	NM_025659	1.16	0.00338	8.46135	8.77232	8.91326	8.85779	8.36167	9.56033	9.8866	9.89728
Acaa2	acetyl-Coenzyme A acyltransferase 2 (mitochondrial 3-oxoacyl-Coenzyme A thiolase)	NM_177470	1.71	0.0001	12.1507	12.3551	12.6198	12.7942	12.6974	14.0732	13.8294	13.9788
Acacb	acetyl-Coenzyme A carboxylase beta	NM_133904	1.07	0.00027	8.02133	7.89406	8.17305	8.21371	8.15592	8.99762	9.16475	8.92815
Acadm	acyl-Coenzyme A dehydrogenase, medium chain	NM_007382	1.44	0.00012	11.3302	11.4177	11.5853	11.838	11.6844	12.8451	12.7642	12.8255
Acads	acyl-Coenzyme A dehydrogenase, short chain	NM_007383	1.06	0.00015	7.85915	7.93203	8.43045	8.36741	8.35315	8.99841	8.91728	8.94773
Acbd4	acyl-Coenzyme A binding domain containing 4	NM_025988	1.29	0.0002	9.40654	9.32776	9.8495	9.74756	9.72633	10.5843	10.5622	10.8252
Ache	acetylcholinesterase	NM_009599	1.35	0.00025	6.9901	6.9629	6.91588	6.90989	7.13378	8.3526	8.15592	8.47396
Acp5	acid phosphatase 5, tartrate resistant	NM_001102405	1.1	0.00902	8.68124	9.02219	8.92778	8.62776	8.7243	9.63889	10.4247	9.79908
Acp6	acid phosphatase 6, lysophosphatidic	NM_019800	1.04	0.00045	9.79974	9.86911	10.1185	10.0539	10.1406	11.0231	10.7026	10.9082
Acsl1	acyl-CoA synthetase long-chain family member 1	NM_007981	1.09	0.0004	9.94389	9.73809	9.82794	10.0914	9.86911	10.9176	10.9153	10.9583
Acsl5	acyl-CoA synthetase long-chain family member 5	NM_027976	1.04	0.00846	8.03377	8.46837	8.05647	8.60247	8.11732	9.02245	9.41521	9.43775
Adam15	a disintegrin and metallopeptidase domain 15 (metargidin)	NM_001037722	1.59	9e-05	12.4245	12.2661	12.6777	12.4735	12.6886	13.9281	13.9627	13.9232
Adamts15	a disintegrin-like and metallopeptidase (reprolysin type) with thrombospondin type 1 motif, 15	NM_001024139	1.08	0.00142	7.05731	7.02098	7.44191	7.13378	7.38181	8.32052	7.87767	8.14593
Adamts8	a disintegrin-like and metallopeptidase (reprolysin type) with thrombospondin type 1 motif, 8	NM_013906	1.03	0.00941	7.20151	6.63662	7.52919	7.56129	7.30891	8.06407	7.59152	8.18022
Adcy7	adenylate cyclase 7	NM_001037724	1.22	0.00132	8.79523	8.47687	8.53309	8.72824	8.51336	9.56802	9.98842	9.99912
Add3	adducin 3 (gamma)	NM_001164099	1.07	0.00024	9.33329	9.35094	9.72457	9.72595	9.60189	10.4582	10.292	10.4906
Adssl1	adenylosuccinate synthetase like 1	NM_007421	2.48	0.00012	7.13955	7.66756	8.18364	8.22008	7.87344	9.78719	9.98388	9.86723
Aebp1	AE binding protein 1	NM_009636	1.36	0.00635	10.933	10.5314	11.6196	11.6608	10.9277	11.7873	12.1096	12.3847
AF251705	cDNA sequence AF251705	NM_134158	1.65	0.00036	7.85915	7.82138	7.7402	8.20274	7.92889	9.31692	9.42823	9.71628
Afap1l2	actin filament associated protein 1-like 2	NM_146102	1.01	0.00053	7.50134	7.56796	7.5651	7.49035	7.71124	8.59433	8.39527	8.63061
Agpat9	1-acylglycerol-3-phosphate O-acyltransferase 9	NM_172715	1.59	7e-05	6.38154	6.46148	6.73386	6.70044	6.85643	8.00457	7.96542	8.05934
Ahsp	alpha hemoglobin stabilizing protein	NM_133245	1.39	0.03696	13.474	12.8722	13.5928	14.2395	12.8434	15.0568	14.3088	14.3229
AI464131	expressed sequence AI464131	NM_001085515	1.88	5e-05	8.02894	8.10493	8.46173	8.4971	8.37965	10.0531	9.83279	9.96348
AI607873	expressed sequence AI607873	XM_001479984	1.39	0.00138	7.83289	7.25739	7.86031	7.75926	7.48155	8.76591	9.03118	9.01027
AI987944	expressed sequence AI987944	NM_183167	1.47	0.00049	6.80937	7.23002	7.42101	7.40514	7.22701	8.666	8.30492	8.51089
Aif1	allograft inflammatory factor 1	NM_019467	1.76	0.00399	10.928	11.0314	11.1322	11.2845	10.6535	12.1011	13.0526	13.0508
Aifm2	apoptosis-inducing factor, mitochondrion-associated 2	NM_001039194	1.17	0.00024	6.56224	6.68387	6.99965	6.99152	6.81137	7.84471	7.84588	7.68299
Ak2	adenylate kinase 2	NM_016895	1.42	0.00295	11.6837	12.4355	12.4936	12.1685	12.6073	13.6677	13.4261	13.3369
Akr1b10	aldo-keto reductase family 1, member B10 (aldose reductase)	NM_172398	1.24	0.00018	9.91952	9.90341	10.3511	10.3518	10.1516	11.1212	11.0799	11.2411
Alas2	aminolevulinic acid synthase 2, erythroid	NM_009653	1.47	0.02701	13.2132	12.7987	13.6474	13.8967	12.478	14.7905	14.4718	14.1518
Aldh1a2	aldehyde dehydrogenase family 1, subfamily A2	NM_009022	1.04	0.0012	8.15956	7.72835	8.70347	8.5812	8.51151	9.00396	8.89652	9.04917
Aldh2	aldehyde dehydrogenase 2, mitochondrial	NM_009656	1.96	0.00027	9.6924	10.1664	10.3296	10.5607	10.2641	11.9201	12.0885	11.6688
Aldh3b1	aldehyde dehydrogenase 3 family, member B1	NM_026316	1.18	0.00042	7.59712	7.4197	7.66756	7.77972	7.91046	8.56724	8.64588	8.83891
Aldh9a1	aldehyde dehydrogenase 9, subfamily A1	NM_019993	1.36	0.00022	9.46901	9.68278	10.0283	9.93305	10.1716	10.9963	11.0027	10.8068
Alox12	arachidonate 12-lipoxygenase	NM_007440	1.23	0.00038	6.60177	6.88798	7.19967	7.44191	7.30492	7.96	8.07514	7.88417
Alox5	arachidonate 5-lipoxygenase	NM_009662	1.03	0.0028	6.91364	6.75572	6.62297	7.00562	6.9571	7.74062	8.12477	7.71896
Alpl	alkaline phosphatase, liver/bone/kidney	NM_007431	1.02	0.00161	8.1453	7.94581	8.14959	7.97907	8.41891	9.18874	9.0189	8.98121
Amn	amnionless	NM_033603	1.39	0.00019	7.41891	7.54738	7.61448	7.88341	7.9359	8.88044	8.84333	8.89387
Angpt1	angiopoietin 1	NM_009640	1.35	0.00358	8.19337	8.11667	8.50333	8.32446	7.68299	9.33943	9.69245	9.47199
Angptl4	angiopoietin-like 4	NM_020581	1.11	0.01411	10.2899	9.86055	10.5229	9.93305	9.88427	10.9889	10.9971	11.5846
Ankrd34b	ankyrin repeat domain 34B	NM_175455	1.83	0.00012	6.46557	6.46659	6.60733	6.77931	6.67066	8.51841	8.24763	8.11667
Ankrd56	ankyrin repeat domain 56	NM_175270	2.49	0.02211	8.6974	9.25495	10.3034	9.66922	9.05748	10.0825	12.0355	12.2874
Anpep	alanyl (membrane) aminopeptidase	NM_008486	1.09	0.00478	9.52662	9.40886	9.94645	9.86273	9.54521	10.2597	10.4993	10.9144
Anxa1	annexin A1	NM_010730	1.01	0.00209	6.35425	6.18611	6.07012	6.48281	6.55555	7.21006	7.35315	7.26386
Anxa11	annexin A11	NM_013469	1.41	0.00027	8.21371	8.28829	8.7719	8.63764	8.50879	9.44863	9.73249	9.78749
Anxa4	annexin A4	NM_013471	1.37	0.00034	8.2565	7.9629	8.31004	8.28439	8.23512	9.26708	9.59246	9.59117
Ap1s3	adaptor-related protein complex AP-1, sigma 3	NM_183027	1.44	0.00013	6.71339	6.51471	6.71853	6.91886	6.79847	8.08614	8.10411	7.98371
Apbb1ip	amyloid beta (A4) precursor protein-binding, family B, member 1 interacting protein	NM_019456	1.45	0.00196	8.16239	8.20762	8.34679	8.2061	8.35315	9.15308	9.77664	9.96249
Apcdd1	adenomatosis polyposis coli down-regulated 1	NM_133237	1.17	0.00504	9.17212	9.73132	9.89898	9.82227	9.94964	10.3079	10.5913	10.965
Aplnr	apelin receptor	NM_011784	1.64	0.00088	8.83851	9.00598	9.15308	8.79198	9.23826	10.2375	10.5907	10.8649
Apobec1	apolipoprotein B mRNA editing enzyme, catalytic polypeptide 1	NM_031159	1.24	0.00052	8.9551	9.04474	9.41277	9.31897	9.12864	10.0267	10.3729	10.3266
Apoc1	apolipoprotein C-I	NM_007469	1.18	0.00312	9.47199	9.21553	8.89463	8.73513	8.60548	10.1592	10.5851	10.8247
Apod	apolipoprotein D	NM_007470	1.01	0.0025	11.5004	10.984	11.7164	11.6133	11.5408	12.2573	12.1181	12.3736
Apoe	apolipoprotein E	NM_009696	1.42	0.00316	13.5842	13.3321	13.321	13.7232	13.0635	14.5452	14.8881	15.1892
Aqp1	aquaporin 1	NM_007472	1.63	0.03879	7.8769	7.34402	8.6865	9.86757	8.40806	8.50209	9.68036	9.5287
Aqp2	aquaporin 2	NM_009699	1.24	0.02746	9.08829	8.69174	9.81117	10.0339	8.77479	10.2699	9.99753	10.1136
Arap1	ArfGAP with RhoGAP domain, ankyrin repeat and PH domain 1	NM_001040111	1.17	0.00125	10.5994	10.8278	11.2612	11.0155	11.0679	11.6091	12.0085	12.0471
Arap3	ArfGAP with RhoGAP domain, ankyrin repeat and PH domain 3	NM_139206	1.17	0.01079	10.3488	11.0395	11.0778	10.663	10.7077	11.4844	12.0876	12.0146
Arhgap22	Rho GTPase activating protein 22	NM_153800	1.61	0.00069	7.17118	7.13635	6.84706	7.49486	7.42495	8.75739	8.68146	8.85992
Arhgap29	Rho GTPase activating protein 29	NM_172525	1.04	0.00251	8.5481	8.90914	8.96272	8.8857	8.75635	9.56033	9.72238	10.023
Arhgap30	Rho GTPase activating protein 30	NM_001005508	1.15	0.00054	6.56224	6.65195	6.79766	6.63662	6.89936	7.56796	7.8321	7.88417
Arhgap31	Rho GTPase activating protein 31	NM_020260	1.07	0.00182	9.50755	9.69458	10.0208	9.78612	9.67689	10.4285	10.7394	10.852
Arhgap9	Rho GTPase activating protein 9	NM_146011	1.54	0.00079	8.7657	8.8835	8.95201	8.80393	8.84333	9.97316	10.6319	10.4915
Arhgdib	Rho, GDP dissociation inhibitor (GDI) beta	NM_007486	1.61	0.01708	9.0623	10.2367	10.6077	9.6543	9.93526	10.9722	11.6136	11.1907
Arid5a	AT rich interactive domain 5A (MRF1-like)	NM_001172205	1.56	0.00393	8.17555	7.42469	8.45353	8.4699	7.98264	9.08298	9.71048	9.29649
Arl5c	ADP-ribosylation factor-like 5C	NM_207231	1.97	5e-05	7.6193	7.63662	7.8005	7.91551	7.89709	9.6322	9.57985	9.57814
Arpc1b	actin related protein 2/3 complex, subunit 1B	NM_023142	1.38	0.00046	11.2376	11.335	11.4348	11.2958	11.2701	12.3887	12.7516	12.8608
Asl	argininosuccinate lyase	NM_133768	1.34	0.00032	9.13795	9.483	9.77025	9.83822	9.70293	10.5145	10.7708	10.6528
Aspg	asparaginase homolog (S. cerevisiae)	NM_001081169	2.27	0.00065	7.66933	7.59292	7.12412	7.86651	8.12218	10.0226	9.83654	9.84328
Atf3	activating transcription factor 3	NM_007498	1.06	0.03071	7.37884	8.17024	7.86612	7.3537	7.7039	8.57743	8.62502	9.30884
Atg9b	ATG9 autophagy related 9 homolog B (S. cerevisiae)	NM_001002897	2.11	0.00668	8.79867	9.85273	9.74273	9.32052	9.27176	10.6987	11.946	11.6608
Atp1a2	ATPase, Na+/K+ transporting, alpha 2 polypeptide	NM_178405	1.13	0.02494	8.72845	9.68896	10.4565	9.92481	10.2965	10.6816	10.0761	10.2628
AU018091	expressed sequence AU018091	NM_001004153	2.35	0.02553	11.0954	11.4375	12.3563	11.5188	11.9397	12.143	14.313	14.397
AW551984	expressed sequence AW551984	NM_178737	1.17	0.00141	7.50631	7.75259	7.64115	8.09639	7.74041	8.93415	8.83743	8.6356
Axl	AXL receptor tyrosine kinase	NM_009465	1.33	0.00245	8.54303	8.75968	8.99081	8.73809	8.6974	10.003	9.60038	10.3395
B2m	beta-2 microglobulin	NM_009735	1.5	0.00231	11.5196	11.3189	11.4126	11.6848	11.0222	12.5586	13.0553	13.1552
Bace2	beta-site APP-cleaving enzyme 2	NM_019517	2.1	9e-05	7.13378	7.24852	7.3326	7.20518	7.4625	9.42888	9.07823	9.37558
Bag3	BCL2-associated athanogene 3	NM_013863	1.45	0.00054	8.64588	8.79867	9.26018	8.947	8.90238	9.92435	10.2579	10.3277
Batf	basic leucine zipper transcription factor, ATF-like	NM_016767	1.04	0.00201	7.20152	7.2037	7.40245	7.34478	7.17011	7.94242	8.45177	8.34152
Bbx	bobby sox homolog (Drosophila)	NM_027444	1.23	0.0002	9.83984	9.86055	10.1515	10.1924	10.2384	11.2439	10.9752	11.0251
BC013712	cDNA sequence BC013712	NM_001033308	1	0.00615	7.53673	7.40674	7.10263	7.46557	7.18797	8.10066	8.59082	8.71982
BC026782	cDNA sequence BC026782	NM_001025575	1.21	0.00158	7.76818	7.87613	8.30364	8.40341	7.94946	8.81418	9.02115	9.26305
Bcam	basal cell adhesion molecule	NM_020486	1.02	0.00269	7.16553	7.21977	7.23302	7.36905	7.28656	8.02998	8.03806	8.55675
Bcan	brevican	NM_001109758	1.04	0.00115	8.381	8.48709	8.86515	9.06323	9.1437	9.69675	9.34457	9.38451
Bcar3	breast cancer anti-estrogen resistance 3	NM_013867	1.23	0.00179	8.12153	8.65531	8.70152	8.59502	8.27554	9.64273	9.65598	9.56308
Bche	butyrylcholinesterase	NM_009738	1.09	0.00029	7.47269	7.45121	7.83526	7.66311	7.57837	8.60374	8.46186	8.58026
Bcl2a1d	B-cell leukemia/lymphoma 2 related protein A1d	NM_007536	1.51	0.00089	8.0977	8.20976	8.26033	8.09902	8.14115	9.28584	9.71296	9.98067
Bcl3	B-cell leukemia/lymphoma 3	NM_033601	1.2	0.00074	7.26033	7.06609	7.15671	7.0546	7.16742	8.10066	8.47294	8.52062
Bid	BH3 interacting domain death agonist	NM_007544	1.15	0.01731	9.26437	9.12267	8.5243	9.45314	9.58449	10.2806	10.4427	10.3222
Bin1	bridging integrator 1	NM_009668	1.02	0.02689	12.3779	13.4665	13.8208	13.4328	13.5963	13.8967	13.9947	13.9439
Bin2	bridging integrator 2	XM_001000082	1.22	0.00785	7.26679	7.16742	7.32418	7.44966	7.17742	7.87805	8.64712	8.79563
Blnk	B-cell linker	NM_008528	1.58	0.00051	8.95238	8.90351	9.01924	8.79604	8.84706	10.1812	10.5676	10.7899
Blvrb	biliverdin reductase B (flavin reductase (NADPH))	NM_144923	2.76	0.0005	9.79116	9.48407	10.2761	10.2436	9.52466	12.6651	12.6132	11.9197
Bmp7	bone morphogenetic protein 7	NM_007557	1.65	0.00033	9.53722	9.07138	9.92333	9.84373	10.0247	10.9741	10.7671	11.1142
Bnip3l	BCL2/adenovirus E1B interacting protein 3-like	NM_009761	1.48	0.00405	10.3129	11.0235	11.0574	11.0394	11.6401	12.3588	12.1462	11.936
Brdt	bromodomain, testis-specific	NM_054054	1.25	0.00074	7.10001	6.86573	6.88417	6.8857	7.2906	8.30749	8.17742	8.19998
Btk	Bruton agammaglobulinemia tyrosine kinase	NM_013482	1.31	0.00067	7.17742	7.28656	7.40833	7.50233	7.51718	8.23975	8.74809	8.64521
C030044M21Rik	RIKEN cDNA C030044M21 gene	XM_001476739	1.14	0.04899	7.36112	8.10247	9.04097	8.03342	8.25444	8.41864	9.23818	8.95365
C1qa	complement component 1, q subcomponent, alpha polypeptide	NM_007572	1.55	0.00222	10.3533	10.3527	10.6147	10.4887	10.2909	11.3793	12.1654	12.1764
C1qb	complement component 1, q subcomponent, beta polypeptide	NM_009777	1.36	0.00225	10.557	10.4677	10.5171	10.5788	10.4046	11.4071	12.0659	12.1557
C1qc	complement component 1, q subcomponent, C chain	NM_007574	1.43	0.00142	11.2314	11.2489	11.3463	11.2083	11.0104	12.2618	12.8416	12.9078
C2	complement component 2 (within H-2S)	NM_013484	1.17	0.00619	8.76228	8.32488	8.75833	8.50903	8.34319	9.31543	9.94068	9.89922
C230081A13Rik	RIKEN cDNA C230081A13 gene	NM_172924	1.21	0.00014	9.88216	9.7718	10.0344	10.0176	9.9901	11.1442	10.9837	10.9961
Car12	carbonic anyhydrase 12	NM_178396	1.52	0.02511	8.57731	8.68124	9.49679	10.1026	8.79381	9.98157	9.69458	10.7859
Card10	caspase recruitment domain family, member 10	NM_130859	1.06	0.00248	8.04371	8.5243	8.56057	8.4384	8.20701	9.3411	9.23422	9.46423
Casp1	caspase 1	NM_009807	1.33	0.0012	8.14051	7.97118	8.27059	8.08348	7.71853	9.18123	9.50209	9.46276
Casp4	caspase 4, apoptosis-related cysteine peptidase	NM_007609	1.15	0.00016	6.76901	6.84156	6.77066	6.65284	6.81137	8.00457	7.89083	7.95892
Casp8	caspase 8	NM_009812	1.3	0.00366	7.98335	8.02133	8.32136	7.93995	8.13009	8.84921	9.64948	9.40394
Ccbl2	cysteine conjugate-beta lyase 2	NM_173763	1.01	0.00037	8.64588	8.4123	8.36591	8.48809	8.52674	9.56343	9.52674	9.52185
Ccdc112	coiled-coil domain containing 112	NM_001160399	1.73	0.02189	8.79867	9.21333	9.75249	9.50196	9.04132	9.7719	11.0108	11.4122
Ccdc19	coiled-coil domain containing 19	NM_027972	1.17	0.00648	8.23527	8.66133	9.04917	9.29362	8.54061	9.55926	9.5032	9.79685
Ccdc42b	coiled-coil domain containing 42B	XM_001473234	1	0.03386	8.18766	7.72835	8.41297	8.666	7.80896	8.97154	9.30128	8.6101
Ccdc80	coiled-coil domain containing 80	NM_026439	1.74	0.02704	6.63844	7.04576	7.12412	6.97154	6.81778	7.45018	9.13539	9.14895
Ccdc88b	coiled-coil domain containing 88B	NM_001081291	1.35	0.00189	9.05486	8.97585	9.02167	9.15102	8.77293	9.96578	10.5633	10.5539
Ccl2	chemokine (C-C motif) ligand 2	NM_011333	1.14	0.00208	7.56347	7.88975	7.94742	7.50838	7.73882	8.67434	8.86923	9.04953
Ccl24	chemokine (C-C motif) ligand 24	NM_019577	1.1	0.00243	7.81137	7.78872	8.05019	8.32024	7.89064	8.61079	9.04474	9.05748
Ccl3	chemokine (C-C motif) ligand 3	NM_011337	1.99	0.00204	7.2568	7.52503	7.64611	7.10722	7.26386	9.02081	9.12428	9.99912
Ccl4	chemokine (C-C motif) ligand 4	NM_013652	1.74	0.0039	6.40939	6.46148	6.46659	6.40939	6.29806	7.59898	8.09144	8.84412
Ccl6	chemokine (C-C motif) ligand 6	NM_009139	1.72	0.01019	7.93295	7.86302	8.21462	8.16553	7.48155	8.84921	9.94453	10.0733
Ccl9	chemokine (C-C motif) ligand 9	NM_011338	1.14	0.01857	8.88064	8.80272	8.88893	8.89188	8.55375	9.34277	10.2252	10.3635
Ccnyl1	cyclin Y-like 1	NM_001097644	1.29	0.03699	7.04781	7.6722	7.67419	7.44191	7.57554	7.88398	8.70628	9.34693
Cd300lf	CD300 antigen like family member F	NM_001169153	1	0.01135	15.317	15.8031	16.3345	15.9184	15.9489	16.3727	16.3949	16.8994
Cd302	CD302 antigen	NM_025422	1.04	0.0012	8.81698	8.74062	9.02271	8.80675	8.75134	9.59141	9.8826	9.97226
Cd33	CD33 antigen	NM_001111058	1.05	0.00221	6.9901	7.17243	6.87191	7.21917	7.16302	7.88741	8.18395	8.3298
Cd34	CD34 antigen	NM_133654	1.39	0.00042	12.1593	12.4525	12.3667	12.2014	12.2383	13.4901	13.8909	13.7181
Cd36	CD36 antigen	NM_007643	1.05	0.0135	6.88493	7.08746	6.65464	7.27583	7.11048	7.67375	8.03136	8.40913
Cd38	CD38 antigen	NM_007646	1.02	0.00043	7.42626	7.49386	7.59152	7.32418	7.34651	8.51126	8.50134	8.41601
Cd52	CD52 antigen	NM_013706	1.32	0.00761	9.18154	9.00035	9.40534	9.26209	8.72601	10.1782	10.164	10.8826
Cd53	CD53 antigen	NM_007651	1.28	0.00129	7.21977	7.224	7.39767	7.36905	7.39821	8.1453	8.54617	8.80776
Cd59a	CD59a antigen	NM_007652	1.06	0.02013	8.46135	8.64521	8.61079	8.357	8.17305	10.1428	9.13057	9.58085
Cd63	CD63 antigen	NM_001042580	1.42	0.0002	12.9366	12.8833	13.3094	13.071	13.1464	14.1562	14.3827	14.4376
Cd74	CD74 antigen (invariant polypeptide of major histocompatibility complex, class II antigen-associated)	NM_001042605	1.04	0.01268	7.63436	7.12283	7.07347	7.7211	7.47421	8.1325	8.52135	8.60432
Cd79b	CD79B antigen	NM_008339	1.3	0.00983	7.90124	7.5651	7.98939	7.60687	7.04644	8.788	9.35246	8.96226
Cd82	CD82 antigen	NM_007656	1.54	0.00176	10.8962	11.0945	11.3443	11.4963	10.9088	12.4673	12.2545	12.8803
Cd83	CD83 antigen	NM_009856	1.44	0.00628	8.78351	9.26209	9.32538	8.85136	9.08315	9.9936	10.4603	10.9386
Cd84	CD84 antigen	NM_013489	1.14	0.00077	6.74735	6.61655	6.56605	6.69697	6.62114	7.56463	7.93258	7.97118
Cd86	CD86 antigen	NM_019388	1.14	0.00232	8.21371	8.24644	8.09441	8.36249	8.13923	9.02245	9.46084	9.62382
Cd9	CD9 antigen	NM_007657	1.09	0.01198	10.3595	10.1761	10.5939	10.6859	10.4046	11.4995	10.8266	11.7369
Cdc14b	CDC14 cell division cycle 14 homolog B (S. cerevisiae)	NM_172587	1.41	0.00862	8.36249	8.60316	7.73386	8.43202	8.86892	9.68135	10.0393	9.97226
Cdh5	cadherin 5	NM_009868	1.58	0.00129	9.55069	9.31557	9.76311	9.59246	9.10132	10.7571	11.1016	11.194
Cdhr1	cadherin-related family member 1	NM_130878	2.07	0.00012	6.55555	6.51471	6.45121	6.4625	6.89406	8.63515	8.5243	8.66411
Cdk18	cyclin-dependent kinase 18	NM_008795	1.49	0.00028	6.75489	6.57459	6.89709	6.98655	6.67948	7.96867	8.2061	8.30407
Cebpa	CCAAT/enhancer binding protein (C/EBP), alpha	NM_007678	1.35	0.0002	7.224	7.19229	7.26854	7.27583	7.23002	8.35796	8.61218	8.6974
Cebpb	CCAAT/enhancer binding protein (C/EBP), beta	NM_009883	1.24	0.00215	8.12412	8.27059	8.53673	7.97136	8.24228	9.17555	9.53928	9.60397
Cebpd	CCAAT/enhancer binding protein (C/EBP), delta	NM_007679	1.02	0.0011	9.85185	10.0697	10.0478	9.90332	10.0131	10.7901	10.9791	11.1814
Cfh	complement component factor h	NM_009888	1.28	0.00122	10.0599	10.0416	10.2141	10.5046	10.1303	11.1222	11.2417	11.6265
Chchd10	coiled-coil-helix-coiled-coil-helix domain containing 10	NM_175329	2.67	0.0001	11.5849	11.4912	12.3971	12.4673	11.8599	14.2531	14.2417	14.1201
Chrna4	cholinergic receptor, nicotinic, alpha polypeptide 4	NM_015730	1.12	0.00028	9.28656	9.44514	9.24689	9.11634	9.32882	10.4028	10.5605	10.4853
Chst7	carbohydrate (N-acetylglucosamino) sulfotransferase 7	NM_021715	1.09	0.00078	8.66667	8.89851	8.93535	8.81858	8.69414	9.77684	9.78366	10.048
Churc1	churchill domain containing 1	NM_206534	1.05	0.04517	9.38404	9.38788	10.1525	10.1362	8.96253	10.5037	10.4545	10.3395
Cidea	cell death-inducing DNA fragmentation factor, alpha subunit-like effector A	NM_007702	1.69	0.00015	6.15987	6.36194	6.18611	6.5216	6.22159	8.02202	7.86728	7.9491
Cited4	Cbp/p300-interacting transactivator, with Glu/Asp-rich carboxy-terminal domain, 4	NM_019563	1.3	0.01674	7.83901	8.01576	8.12218	7.76653	7.31854	9.15395	9.78064	8.75154
Clcf1	cardiotrophin-like cytokine factor 1	NM_019952	1.06	0.01528	7.09011	7.46506	8.13475	7.47168	7.74041	7.93553	8.58661	8.49735
Cldn11	claudin 11	NM_008770	1.39	0.00082	9.52528	9.00457	10.327	10.1668	10.1772	10.5633	10.5525	10.845
Cldn3	claudin 3	NM_009902	1.2	0.00134	7.74062	7.2384	7.92555	8.08746	7.95928	8.79269	8.4971	8.76466
Cldn5	claudin 5	NM_013805	1.39	0.00369	12.0647	12.6521	12.8434	12.5787	12.3761	13.4639	13.6926	14.0802
Clec10a	C-type lectin domain family 10, member A	NM_010796	1.25	0.00413	7.78054	8.0461	7.64611	8.2175	7.98264	8.84529	9.48047	9.1682
Clec18a	C-type lectin domain family 18, member A	NM_181549	1.46	0.0003	6.63844	6.82893	6.62297	6.97154	7.0348	8.13507	8.18053	8.25385
Clec1b	C-type lectin domain family 1, member b	NM_019985	1.1	0.00054	7.66311	7.99435	8.00211	7.9862	7.82058	8.8637	8.97226	8.94013
Clec2d	C-type lectin domain family 2, member d	NM_053109	1.27	0.01186	6.76901	6.0348	6.20823	7.0396	6.71939	7.52062	7.59526	7.91289
Clec4n	C-type lectin domain family 4, member n	NM_020001	1.13	0.01705	8.47383	8.40806	8.61229	8.44657	8.28511	9.0051	10.0944	9.60235
Clic6	chloride intracellular channel 6	NM_172469	1.64	0.0309	10.0897	9.93092	10.8444	11.456	9.70914	11.562	11.2763	12.1229
Clybl	citrate lyase beta like	NM_029556	1.01	0.00022	8.33022	8.37558	8.48784	8.55794	8.47877	9.31543	9.31777	9.46276
Cmtm3	CKLF-like MARVEL transmembrane domain containing 3	NM_024217	1.18	0.00036	10.7298	10.78	11.2449	11.1879	11.082	11.7411	11.9937	12.0731
Cmtm7	CKLF-like MARVEL transmembrane domain containing 7	NM_133978	1.25	0.00011	9.99497	9.96018	10.2436	10.1825	10.153	11.1457	11.2948	11.2382
Cmtm8	CKLF-like MARVEL transmembrane domain containing 8	NM_027294	1.47	0.00057	9.18154	9.75102	9.97388	10.014	9.83575	10.8921	10.8873	11.0387
Cndp2	CNDP dipeptidase 2 (metallopeptidase M20 family)	NM_023149	1.02	0.00097	10.3295	10.0966	10.2299	10.5315	10.4046	11.1216	11.224	11.3648
Cnp	2',3'-cyclic nucleotide 3' phosphodiesterase	NM_009923	1.34	0.00026	8.91308	9.22889	9.38397	9.47523	9.30834	10.3745	10.5212	10.3277
Col11a1	collagen, type XI, alpha 1	NM_007729	1.41	0.00046	7.97728	8.11146	7.89633	8.1113	8.35315	9.44644	9.32474	9.60235
Col18a1	collagen, type XVIII, alpha 1	NM_001109991	1.03	0.0023	11.3229	11.7364	11.9961	11.81	11.5729	12.5314	12.5221	12.6175
Col1a1	collagen, type I, alpha 1	NM_007742	1.28	0.00355	11.0534	10.4181	11.6326	11.1956	11.422	11.7679	12.1228	12.1666
Col1a2	collagen, type I, alpha 2	NM_007743	1.29	0.00222	12.285	11.6812	12.7611	12.3506	12.5004	13.1657	13.2179	13.4252
Col20a1	collagen, type XX, alpha 1	NM_028518	1.06	0.00315	7.02583	6.89936	7.7402	7.1768	7.76363	8.06407	7.96542	8.02791
Col27a1	collagen, type XXVII, alpha 1	NM_025685	1.14	0.00027	6.83447	6.76818	7.15671	7.12153	7.19106	8.07514	7.77849	7.97943
Col3a1	collagen, type III, alpha 1	NM_009930	1.29	0.00187	10.9788	10.3775	11.3517	11.003	10.966	12.0265	11.8889	11.9968
Col4a5	collagen, type IV, alpha 5	NM_001163155	1.05	0.00053	8.01576	7.97692	8.22521	8.49785	8.17555	9.07998	8.97029	9.07915
Col4a6	collagen, type IV, alpha 6	NM_053185	1.14	0.0005	8.18766	7.98264	8.35315	8.34346	8.4445	9.42279	9.08298	9.17539
Col5a1	collagen, type V, alpha 1	NM_015734	1.74	8e-05	8.7718	8.64273	9.34831	9.11829	9.27015	10.4373	10.3822	10.5287
Col5a2	collagen, type V, alpha 2	NM_007737	1.04	0.00112	8.82257	8.51323	9.12993	8.79604	8.82496	9.72024	9.66977	9.73661
Col6a1	collagen, type VI, alpha 1	NM_009933	1.12	0.00023	8.81698	8.66955	9.42659	9.26869	9.28843	9.82252	9.82108	9.9561
Col8a2	collagen, type VIII, alpha 2	NM_199473	1.19	0.03746	7.67287	7.19967	7.74693	8.40514	7.4078	8.15165	8.59082	9.13507
Col9a1	collagen, type IX, alpha 1	NM_007740	1.32	0.00174	7.05257	6.93516	7.12412	7.05934	7.05664	8.54013	7.88798	8.5243
Colec12	collectin sub-family member 12	NM_130449	2.12	0.00037	6.48884	6.49985	6.00843	6.60641	6.04439	8.58097	8.89898	8.37531
Commd4	COMM domain containing 4	NM_025417	1.09	0.02954	11.0055	11.8937	11.9609	11.7032	12.5328	12.6145	12.6599	12.3459
Copz2	coatomer protein complex, subunit zeta 2	NM_019877	1.85	0.00028	6.74735	6.89936	7.30948	7.18364	6.79847	8.88044	8.60084	8.5243
Coro2a	coronin, actin binding protein 2A	NM_178893	1.06	0.00447	7.357	6.65642	7.08281	7.14911	7.3298	8.04883	8.02271	8.11667
Coro7	coronin 7	NM_030205	1.11	0.00681	11.0975	11.9395	12.0198	11.9397	12.2171	12.6053	12.641	12.641
Cox6b2	cytochrome c oxidase subunit VIb polypeptide 2	NM_183405	2.25	0.00069	9.30578	9.49479	9.18441	10.006	9.91298	11.9465	11.4067	11.6008
Cpne7	copine VII	NM_170684	1.62	0.00066	9.15719	8.8013	9.51373	9.40501	9.59491	10.3371	10.5402	10.9353
Cpt1a	carnitine palmitoyltransferase 1a, liver	NM_013495	1.97	6e-05	9.91668	9.86541	10.3788	10.3886	10.2885	11.9108	11.6998	11.9779
Cpt2	carnitine palmitoyltransferase 2	NM_009949	1.21	0.00067	9.78146	10.2304	10.398	10.3949	10.5747	11.1659	11.222	11.2479
Crabp2	cellular retinoic acid binding protein II	NM_007759	1.9	0.00021	12.8195	12.989	13.3378	13.0928	13.5516	14.9677	14.8472	14.5991
Cradd	CASP2 and RIPK1 domain containing adaptor with death domain	NM_009950	1.1	0.03074	7.05257	7.28656	7.26854	7.03136	7.08614	7.56081	8.4971	8.75531
Creb3l1	cAMP responsive element binding protein 3-like 1	NM_011957	1.38	0.00012	8.17055	8.17305	8.29921	8.53503	8.36673	9.50755	9.6322	9.51859
Creg1	cellular repressor of E1A-stimulated genes 1	NM_011804	1.48	0.00248	9.2719	9.66789	9.77025	9.7463	9.03635	10.8911	11.0584	10.8886
Crip1	cysteine-rich protein 1 (intestinal)	NM_007763	1.23	0.00038	10.1861	10.4255	10.6527	10.3466	10.614	11.6032	11.4859	11.5316
Crispld2	cysteine-rich secretory protein LCCL domain containing 2	NM_030209	1.01	0.00156	7.23781	6.79198	7.39767	7.3537	7.2738	7.88398	8.07798	8.10591
Crlf1	cytokine receptor-like factor 1	NM_018827	1.54	8e-05	7.917	7.89936	8.16491	8.02115	8.14641	9.37327	9.49454	9.49123
Crybb1	crystallin, beta B1	NM_023695	1.37	0.00067	7.95201	7.93203	8.24733	8.17024	8.0858	9.0079	9.36242	9.57507
Cryge	crystallin, gamma E	NM_007777	1.11	0.00037	6.13699	6.23601	6.28193	6.26913	6.20029	7.10918	7.41336	7.36905
Cryl1	crystallin, lambda 1	NM_030004	1.29	0.00045	9.39714	9.10542	9.54146	9.42535	9.36016	10.3591	10.6908	10.5689
Csf1	colony stimulating factor 1 (macrophage)	NM_007778	1.59	0.00023	8.52492	8.4026	8.81979	8.72552	8.62064	9.97435	9.88548	10.3162
Csf1r	colony stimulating factor 1 receptor	NM_001037859	1.15	0.01071	9.51021	9.55597	9.68765	9.77921	9.52699	10.11	10.9114	11.0414
Csf2rb	colony stimulating factor 2 receptor, beta, low-affinity (granulocyte-macrophage)	NM_007780	1.2	0.00256	8.64993	8.38492	8.67021	8.53503	8.47877	9.32657	9.89164	9.92286
Csf2rb2	colony stimulating factor 2 receptor, beta 2, low-affinity (granulocyte-macrophage)	NM_007781	1.06	0.00407	7.48482	7.6515	7.60687	7.76114	7.40301	8.26854	8.79523	8.81598
Csrnp1	cysteine-serine-rich nuclear protein 1	NM_153287	1.06	0.0007	7.78054	8.11146	8.30364	8.25296	8.11146	8.9459	8.97388	9.10918
Ctf1	cardiotrophin 1	NM_007795	1.15	0.01458	7.80608	7.93768	8.09222	8.08724	7.98352	8.38313	9.31356	9.36515
Ctgf	connective tissue growth factor	NM_010217	1.01	0.00762	7.74567	8.17305	8.38505	8.02115	8.32446	8.8987	8.71768	9.28908
Cthrc1	collagen triple helix repeat containing 1	NM_026778	1.18	0.00068	7.16553	7.10263	7.48985	7.05053	7.20151	8.23077	8.30007	8.41389
Ctla2a	cytotoxic T lymphocyte-associated protein 2 alpha	NM_007796	1	0.00132	10.201	10.4468	10.5825	10.4071	10.2596	11.2058	11.2996	11.4799
Ctla2b	cytotoxic T lymphocyte-associated protein 2 beta	NM_007797	1.13	0.00645	8.45546	9.30035	9.33148	9.20197	9.07765	9.93018	10.0324	10.0529
Ctsb	cathepsin B	NM_007798	1.53	0.00017	13.3903	13.2063	13.5989	13.5552	13.3396	14.6966	14.8551	14.9215
Ctsc	cathepsin C	NM_009982	1.57	0.00129	8.93286	8.76694	9.06053	9.10583	8.78862	9.99037	10.5609	10.7142
Ctsd	cathepsin D	NM_009983	1.87	0.00027	12.4964	12.4226	12.8803	12.979	12.6408	14.0189	14.4286	14.546
Ctsh	cathepsin H	NM_007801	1.35	0.0002	10.3776	10.2596	10.5103	10.4582	10.275	11.6466	11.5668	11.7997
Ctsl	cathepsin L	NM_009984	1.44	0.00019	11.9545	11.9681	12.3031	12.2142	12.2428	13.1801	13.4652	13.5473
Ctss	cathepsin S	NM_021281	1.32	0.00369	11.0351	11.574	11.5855	11.2837	11.2143	12.2611	12.8595	12.7405
Ctsz	cathepsin Z	NM_022325	1.4	0.00049	11.6866	11.8627	11.9444	11.948	11.88	12.8896	13.223	13.4032
Cwc22	CWC22 spliceosome-associated protein homolog (S. cerevisiae)	NM_030560	1.76	0.00733	12.9286	13.831	13.7728	13.4533	13.5874	14.5088	15.2908	15.6144
Cx3cr1	chemokine (C-X3-C) receptor 1	NM_009987	1.36	0.00119	11.4838	11.7456	11.6754	11.6837	11.5007	12.6189	13.1385	13.1676
Cyba	cytochrome b-245, alpha polypeptide	NM_007806	1.74	0.0002	11.3032	11.7042	11.8473	11.8434	11.8513	13.0364	13.349	13.3415
Cyp39a1	cytochrome P450, family 39, subfamily a, polypeptide 1	NM_018887	1.21	0.00412	9.15324	9.60119	9.4996	9.99037	10.0058	10.8256	10.3697	10.5622
Cyp4v3	cytochrome P450, family 4, subfamily v, polypeptide 3	NM_133969	1.77	9e-05	6.78218	6.81458	7.07347	7.21917	6.9571	8.44657	8.55375	8.7052
Cysltr1	cysteinyl leukotriene receptor 1	NM_021476	1.05	0.0015	6.85992	7.13635	7.05053	7.05053	7.06811	7.77828	8.2131	8.14593
Cyth4	cytohesin 4	NM_028195	1.46	0.00192	10.4207	10.411	10.6133	10.6777	10.3981	11.4053	12.1293	12.1037
D19Ertd652e	DNA segment, Chr 19, ERATO Doi 652, expressed	XM_001479249	1.09	0.0071	7.84627	7.50134	8.29921	8.3372	7.67419	8.60872	8.75739	8.94013
D930007P13Rik	Riken cDNA D930007P13 gene	XM_001479707	1.61	0.00983	6.85992	7.12283	6.95638	7.30035	6.89936	7.81458	8.98709	9.00264
Dab2	disabled homolog 2 (Drosophila)	NM_023118	1.21	0.00096	10.4295	10.2909	10.75	10.3846	10.2897	11.4206	11.6474	11.6306
Dbx1	developing brain homeobox 1	NM_001005232	1.58	0.00053	10.3517	10.8164	10.2965	10.1526	10.5475	12.2973	12.0413	12.1461
Dcxr	dicarbonyl L-xylulose reductase	NM_026428	1.01	0.00128	7.99541	8.12202	8.37572	8.32024	8.10591	8.8637	9.23586	9.10189
Ddit4l	DNA-damage-inducible transcript 4-like	NM_030143	1.07	0.00024	7.42626	7.46506	7.74861	7.66311	7.69043	8.47599	8.41601	8.64262
Ddt	D-dopachrome tautomerase	NM_010027	1.19	0.0025	12.034	12.2005	11.679	12.1733	12.351	13.3999	13.2602	13.2488
Ddx58	DEAD (Asp-Glu-Ala-Asp) box polypeptide 58	NM_172689	1.09	0.00054	7.98975	7.97692	8.24496	7.92035	7.94946	8.99303	9.05748	9.1682
Dennd2c	DENN/MADD domain containing 2C	NM_177857	1.08	0.00078	6.71339	7.08115	7.08281	6.89785	7.11048	7.91027	8.00457	8.00825
Dennd4a	DENN/MADD domain containing 4A	NM_001162917	1.05	0.00473	7.06743	7.74062	7.75822	7.83881	8.08746	8.42862	8.50134	8.43567
Depdc6	DEP domain containing 6	NM_145470	1.06	0.00359	6.72707	6.57459	6.29002	6.96145	6.71939	7.63481	7.76363	7.72302
Dgkk	diacylglycerol kinase kappa	NM_177914	1.51	0.00505	7.10001	7.25739	7.21006	7.22701	7.23781	9.15948	8.05002	8.85077
Dhrs11	dehydrogenase/reductase (SDR family) member 11	NM_177564	1.44	0.00462	7.21977	7.05528	7.76072	8.18921	7.45378	8.94928	8.18395	8.60293
Dhrs3	dehydrogenase/reductase (SDR family) member 3	NM_011303	1.48	0.00095	10.0493	10.2292	10.7594	10.5734	10.2583	11.3491	11.8242	11.6788
Dkk3	dickkopf homolog 3 (Xenopus laevis)	NM_015814	2.02	0.00045	8.37911	8.6591	8.80635	9.0892	9.50755	10.6831	10.3313	10.6035
Dlk1	delta-like 1 homolog (Drosophila)	NM_010052	1.81	0.0003	9.96673	10.3939	10.1871	10.1812	9.89117	12.1957	11.8227	11.9588
Dmrta1	doublesex and mab-3 related transcription factor like family A1	NM_175647	1.28	0.00096	7.3298	7.64746	7.86031	7.47928	7.6193	8.96993	8.69033	8.64521
Dnahc6	dynein, axonemal, heavy chain 6	NM_001164669	1.02	0.02127	8.09177	8.20274	8.5243	8.92286	8.0372	9.14705	8.87017	9.48922
Dnajc12	DnaJ (Hsp40) homolog, subfamily C, member 12	NM_013888	1.68	0.00028	9.67447	9.66606	9.43182	9.95592	9.73174	11.4648	11.2134	11.3843
Dnajc2	DnaJ (Hsp40) homolog, subfamily C, member 2	NM_009584	1.29	0.02436	8.87479	9.4625	9.32362	10.0835	10.4612	10.7391	10.4993	10.1232
Doc2b	double C2, beta	NM_007873	1.14	0.00018	7.47269	7.54738	7.54641	7.49035	7.65195	8.71639	8.67794	8.56867
Dock10	dedicator of cytokinesis 10	NM_175291	1.2	0.00016	7.94837	7.85019	8.06002	8.01053	7.89973	9.02635	9.09951	9.1817
Dpp7	dipeptidylpeptidase 7	NM_031843	1.04	0.00032	10.2641	10.3954	10.7196	10.8602	10.7952	11.2524	11.3892	11.4636
Dppa5a	developmental pluripotency associated 5A	NM_025274	1.04	0.01647	9.175	8.17305	9.16247	9.26869	9.38613	9.78719	9.68666	9.66245
Dpyd	dihydropyrimidine dehydrogenase	NM_170778	1.32	0.0002	6.94618	7.15355	7.42626	7.47928	7.44191	8.53503	8.26151	8.32502
Dse	dermatan sulfate epimerase	NM_172508	1.03	0.00092	6.30378	6.58965	6.77066	6.63118	6.8321	7.3208	7.51816	7.57884
Dusp2	dual specificity phosphatase 2	NM_010090	1.55	0.00076	8.58731	8.9963	9.14083	8.95619	8.62297	10.2965	10.2371	10.4988
Dusp28	dual specificity phosphatase 28	NM_175118	1.13	0.00082	9.32601	9.30649	9.41032	9.72457	9.82197	10.5781	10.3729	10.3841
Dusp3	dual specificity phosphatase 3 (vaccinia virus phosphatase VH1-related)	NM_028207	1.01	0.00132	8.86167	9.21955	9.4818	9.3082	9.47927	9.89576	10.0875	10.1666
Dusp6	dual specificity phosphatase 6	NM_026268	1.26	0.0153	10.2913	10.8617	10.9433	10.0647	10.599	11.6295	11.652	12.2238
Dusp9	dual specificity phosphatase 9	NM_029352	1.66	5e-05	6.43775	6.55938	6.72537	6.84941	6.75363	8.15165	8.17539	8.16176
Dynlrb2	dynein light chain roadblock-type 2	NM_029297	1.27	0.03137	8.93351	8.97585	9.40021	9.96439	8.55375	10.2412	9.94453	10.4979
E130012A19Rik	RIKEN cDNA E130012A19 gene	NM_175332	1.67	0.00029	10.5913	11.0759	11.2667	11.0135	11.3014	12.4367	12.5871	12.4959
Eaf2	ELL associated factor 2	NM_001113401	1.07	0.00025	6.544	6.36194	6.36085	6.50779	6.40833	7.54978	7.55507	7.45327
Echdc2	enoyl Coenzyme A hydratase domain containing 2	NM_026728	2.1	0.00098	8.02133	8.79705	8.72781	8.87056	9.24897	10.8121	10.4523	10.2743
Ecscr	endothelial cell-specific chemotaxis regulator	NM_001033141	1.06	0.02805	10.3208	10.9694	10.7889	10.6065	10.7305	11.1689	11.7608	12.1739
Ednra	endothelin receptor type A	NM_010332	1.01	0.00753	9.26209	9.76994	9.62274	9.60316	9.75687	10.4615	10.2554	10.87
Efemp1	epidermal growth factor-containing fibulin-like extracellular matrix protein 1	NM_146015	1.05	0.0015	6.73386	6.49085	7.21977	6.91886	6.9629	7.45892	7.81137	7.71896
Efhb	EF hand domain family, member B	NM_172497	1.17	0.00015	7.20151	7.224	7.40301	7.50631	7.47421	8.44035	8.27	8.43567
Efhd1	EF hand domain containing 1	NM_028889	1.62	0.0002	6.84627	6.82257	7.239	7.16302	7.36359	8.70714	8.33483	8.32024
EG214403	predicted gene, EG214403	NM_001029977	1.16	0.0072	6.88493	6.90689	6.95638	7.37721	7.08879	7.64746	8.02635	8.48784
EG638052	predicted gene, EG638052	XR_034074	2.05	0.00079	10.4758	10.3327	12.3799	12.7481	11.9684	12.1625	12.4326	12.7651
EG665756	predicted gene, EG665756	XM_979235	1.14	0.02383	6.77643	7.33092	7.08281	6.59246	7.39821	8.57436	7.78115	8.23482
Egfl7	EGF-like domain 7	NM_178444	1.18	0.00208	12.9981	13.4693	13.3939	13.2297	13.0716	14.1908	14.4918	14.5639
Egln3	EGL nine homolog 3 (C. elegans)	NM_028133	1.18	0.0007	7.28077	7.67992	7.73386	7.77972	7.62708	8.79867	8.57802	8.59875
Egr1	early growth response 1	NM_007913	2.01	0.00124	7.8005	8.42469	8.57743	7.9183	8.32896	10.0247	9.86646	10.4695
Egr2	early growth response 2	NM_010118	1.95	0.01245	7.36112	7.33092	8.12218	7.26854	7.39821	8.42862	9.41125	10.0591
Ehd4	EH-domain containing 4	NM_133838	1.32	0.00156	7.75363	7.94288	8.01681	8.1113	7.75447	8.81808	9.33881	9.34693
Eif2ak2	eukaryotic translation initiation factor 2-alpha kinase 2	NM_011163	1	0.00303	7.95492	7.93203	8.39767	8.4602	8.19691	9.24897	8.91849	8.67772
Eif4ebp1	eukaryotic translation initiation factor 4E binding protein 1	NM_007918	2.16	0.00012	9.56736	9.70342	10.0011	9.64532	9.85399	11.9322	11.8895	11.5571
Elk3	ELK3, member of ETS oncogene family	NM_013508	1.46	0.00061	9.48224	9.9371	10.15	9.88436	9.87094	11.0004	11.2252	11.2786
Ell2	elongation factor RNA polymerase II 2	NM_138953	1.33	0.02954	7.00141	6.56605	7.01193	7.49486	6.28887	8.61919	7.77849	7.93884
Elovl7	ELOVL family member 7, elongation of long chain fatty acids (yeast)	NM_029001	1.21	0.00215	7.10001	6.89936	7.25915	7.32418	7.4625	8.43567	7.8321	8.37531
Emid2	EMI domain containing 2	NM_024474	2.3	0.00066	9.98669	10.0855	11.4931	10.7328	10.6379	12.5191	12.0329	12.4413
Emilin2	elastin microfibril interfacer 2	NM_145158	2.32	0.00017	8.9405	8.99294	9.24526	9.43248	8.84941	11.4971	11.0878	11.262
Eml3	echinoderm microtubule associated protein like 3	NM_144872	1.25	0.00166	9.97987	10.6147	10.8713	10.8252	10.6063	11.5301	11.5136	11.6099
Emr1	EGF-like module containing, mucin-like, hormone receptor-like sequence 1	NM_010130	1.2	0.00414	8.94279	8.71263	8.97226	8.95201	8.9224	9.56474	10.1774	10.3496
Eno1	enolase 1, alpha non-neuron	NM_023119	1.08	0.02219	13.6212	14.028	13.9852	13.6743	13.9909	15.3067	15.0814	14.3219
Eno2	enolase 2, gamma neuronal	NM_013509	1.28	9e-05	10.4557	10.3695	10.8097	10.6979	10.7873	11.676	11.6889	11.6982
Enpp2	ectonucleotide pyrophosphatase/phosphodiesterase 2	NM_001136077	1	0.00528	10.95	10.8908	11.027	11.3418	10.8828	11.6991	11.8293	12.245
Entpd1	ectonucleoside triphosphate diphosphohydrolase 1	NM_009848	1.49	0.01108	8.05325	8.29175	8.13475	8.14784	7.7936	8.91579	10.1017	9.96109
Entpd4	ectonucleoside triphosphate diphosphohydrolase 4	NM_026174	1.27	0.04753	9.49335	9.98518	10.1433	10.0497	10.8469	10.2115	11.452	11.3688
Epb4.2	erythrocyte protein band 4.2	NM_013513	1.28	0.00857	6.21796	6.70563	6.78545	6.93995	6.20029	8.09077	7.5326	7.60177
Ephx1	epoxide hydrolase 1, microsomal	NM_010145	2.53	0.00042	8.27088	7.43411	8.77376	9.09943	8.66066	10.4574	10.1095	10.5767
Epor	erythropoietin receptor	NM_010149	1.39	0.0003	8.68519	8.80685	9.10362	9.26752	8.88178	10.003	10.1757	10.2331
Eps8	epidermal growth factor receptor pathway substrate 8	NM_007945	1.12	0.00078	7.9993	7.83368	8.35631	8.14466	8.27321	9.042	8.84117	9.23332
Esam	endothelial cell-specific adhesion molecule	NM_027102	1.17	0.00816	10.0618	10.5897	10.6722	10.4827	10.4122	11.0593	11.5979	11.83
Esyt1	extended synaptotagmin-like protein 1	NM_011843	1.16	0.00133	8.0175	8.49635	8.30092	8.34346	8.39232	9.46818	9.22234	9.55627
Etfa	electron transferring flavoprotein, alpha polypeptide	NM_145615	1.09	0.0006	11.5869	11.6354	11.6554	11.7798	11.9934	12.7377	12.7954	12.5702
Ethe1	ethylmalonic encephalopathy 1	NM_023154	1.46	9e-05	9.37164	9.46084	9.74399	9.68135	9.60189	10.8134	10.8432	10.9726
Etnk2	ethanolamine kinase 2	NM_175443	1.43	0.00387	8.90351	8.22987	9.06424	8.68453	8.51545	10.293	9.78064	9.92713
Evi2a	ecotropic viral integration site 2a	NM_001033711	1.39	0.0008	8.91541	8.66711	8.7754	8.89359	8.56522	9.94274	10.1812	10.4316
Eya2	eyes absent 2 homolog (Drosophila)	NM_010165	1.84	0.00012	9.7165	9.6364	10.0921	10.0169	10.4061	11.4813	11.5832	11.4716
F13a1	coagulation factor XIII, A1 subunit	NM_028784	1.23	0.00424	11.8669	11.9131	12.2552	12.141	11.7407	12.7163	13.3388	13.3002
Fam101a	family with sequence similarity 101, member A	NM_028443	1.32	0.0007	7.68299	8.06979	8.13475	7.73471	7.99506	9.22144	9.12105	9.26018
Fam101b	family with sequence similarity 101, member B	NM_029658	1.41	8e-05	6.94618	6.94691	7.11504	7.12477	7.07882	8.29892	8.45777	8.30891
Fam105a	family with sequence similarity 105, member A	NM_198301	1.13	0.00144	7.38909	7.41098	7.3298	7.44191	7.2906	8.19814	8.70206	8.68124
Fam108a	family with sequence similarity 108, member A	NM_145421	1.34	0.03042	7.73471	9.09193	9.12525	9.31352	8.8451	10.0298	9.87848	9.36098
Fam111a	family with sequence similarity 111, member A	NM_026640	1.29	0.00885	8.76114	7.77499	8.85253	8.88283	8.49235	9.47371	9.46423	9.7484
Fam115c	family with sequence similarity 115, member C	NM_146174	1.4	0.00035	6.51076	6.84156	7.19967	6.85953	7.09671	8.12477	8.00457	8.0858
Fam117a	family with sequence similarity 117, memberA	NM_172543	1.1	0.00421	8.31685	8.33483	8.58684	8.48092	7.87939	9.4794	9.43554	9.35197
Fam122b	family with sequence similarity 122, member B	NM_030167	1.06	0.00042	8.00246	7.96542	8.15181	8.18488	8.03136	9.17024	9.07314	8.87815
Fam131c	family with sequence similarity 131, member C	NM_001085513	1.06	0.0008	6.51076	6.79198	7.02098	7.01262	6.83763	7.58355	7.85214	7.69305
Fam149a	family with sequence similarity 149, member A	NM_153535	1.41	0.00026	7.03686	6.89936	7.08281	7.29232	6.9901	8.54231	8.31487	8.277
Fam160b2	family with sequence similarity 160, member B2	NM_194345	1.84	0.01143	12.8711	13.9232	14.1882	13.9581	13.8194	14.4733	15.6673	15.5702
Fam176a	family with sequence similarity 176, member A	NM_145570	1.52	0.00018	7.91102	7.94581	7.68475	7.7151	7.6339	9.32151	9.34596	9.68923
Fam185a	family with sequence similarity 185, member A	NM_177869	1.1	0.00036	7.71639	7.55507	7.98939	7.69305	7.82058	8.71188	8.77211	8.73482
Fam195a	family with sequence similarity 195, member A	NM_026633	1.49	8e-05	9.23197	9.35521	9.81958	9.75676	9.80024	10.8829	10.7004	10.7779
Fam40b	family with sequence similarity 40, member B	NM_177204	1.68	0.00043	6.668	6.22762	6.65464	7.10722	6.88646	8.04303	8.07514	8.25385
Fam43a	family with sequence similarity 43, member A	NM_177632	1.13	0.00027	7.63436	7.74777	7.82695	7.75926	7.80615	8.65866	8.89652	8.90708
Fam46a	family with sequence similarity 46, member A	NM_001160378	1.07	0.00068	7.63118	7.46811	7.68956	7.53138	7.4168	8.46173	8.70628	8.69479
Fam46c	family with sequence similarity 46, member C	NM_001142952	1.52	0.02131	11.2072	10.9114	11.5217	11.9497	10.507	12.8703	12.6495	12.2104
Fam70a	family with sequence similarity 70, member A	NM_172930	1.03	0.00455	8.04371	8.60061	7.86031	8.02756	8.2799	9.2393	9.45777	9.35287
Fam78a	family with sequence similarity 78, member A	NM_175511	1.13	0.00138	7.26033	7.40674	7.66756	7.45327	7.46608	8.16805	8.59759	8.63061
Fam83g	family with sequence similarity 83, member G	NM_178618	1.27	0.00011	6.87191	6.81458	7.08813	6.93516	7.0348	8.09507	8.1605	8.08148
Fblim1	filamin binding LIM protein 1	NM_133754	1.33	0.03301	8.65575	9.76207	9.68267	9.22664	8.75134	10.3793	10.2826	10.9406
Fbln2	fibulin 2	NM_007992	1.16	0.00459	9.24436	9.94782	9.66517	9.55854	9.90195	10.6888	10.645	10.9281
Fbxo2	F-box protein 2	NM_176848	1.44	0.00199	8.10493	8.65531	8.52809	8.80937	8.45507	9.5128	9.90271	10.0463
Fcer1g	Fc receptor, IgE, high affinity I, gamma polypeptide	NM_010185	1.32	0.00248	11.1353	11.0728	11.7016	11.3619	10.9277	12.2622	12.4649	12.5479
Fcgr1	Fc receptor, IgG, high affinity I	NM_010186	1.04	0.00276	7.56272	7.23362	7.82695	7.70951	7.45018	8.20762	8.55615	8.55459
Fcgr2b	Fc receptor, IgG, low affinity IIb	NM_001077189	1.03	0.00098	6.85693	6.92985	7.27118	7.02224	6.9336	7.75758	7.98254	8.02336
Fcgr3	Fc receptor, IgG, low affinity III	NM_010188	1.01	0.00471	8.76798	8.54665	8.65575	8.64205	8.40913	9.31395	9.78146	9.92096
Fcgrt	Fc receptor, IgG, alpha chain transporter	NM_010189	1.35	0.00068	9.43944	9.30471	9.86544	9.75968	9.60374	10.4367	10.8113	10.919
Fcna	ficolin A	NM_007995	1.03	0.00963	7.64791	7.4168	7.67772	7.90463	7.65195	8.09721	8.86399	8.72142
Fcrls	Fc receptor-like S, scavenger receptor	NM_030707	1.08	0.01149	9.36755	9.67827	9.29928	9.71757	8.86892	10.4688	10.5119	10.8368
Fech	ferrochelatase	NM_007998	1.38	0.00621	12.591	12.2822	13.1546	13.245	12.3722	14.0576	13.7919	13.6058
Fermt3	fermitin family homolog 3 (Drosophila)	NM_153795	1.14	0.00214	7.91102	7.82714	8.01576	7.77149	7.96506	8.65866	9.22234	9.15711
Fes	feline sarcoma oncogene	NM_010194	1.55	0.00127	8.08746	8.50196	8.43045	8.30464	8.89387	9.66628	10.0444	9.83738
Fgd2	FYVE, RhoGEF and PH domain containing 2	NM_013710	1.38	0.00154	9.61701	9.03084	9.56516	9.5371	9.54834	10.5577	10.9888	10.5576
Fgf2	fibroblast growth factor 2	NM_008006	2.18	0.02421	8.56308	9.08774	9.72328	9.3092	8.5496	9.78902	11.6158	11.6159
Fgf23	fibroblast growth factor 23	NM_022657	1.09	0.00099	14.3819	14.7219	15.6113	15.5077	15.8573	15.6157	15.6294	15.693
Fgfr4	fibroblast growth factor receptor 4	NM_008011	2.37	0.01975	9.40654	9.98192	10.7465	10.4425	8.82675	11.2641	12.3562	12.5652
Fgfrl1	fibroblast growth factor receptor-like 1	NM_054071	1.16	0.00022	10.3446	10.4635	10.6974	10.624	10.7928	11.6755	11.4759	11.5498
Fh1	fumarate hydratase 1	NM_010209	1.04	0.00068	11.8491	11.4848	12.2388	12.1835	12.2466	12.6165	12.7533	12.744
Fhdc1	FH2 domain containing 1	NM_001033301	1.26	0.00014	7.74567	7.80796	7.88988	7.99647	8.01053	9.04012	9.12105	8.93553
Filip1	filamin A interacting protein 1	NM_001081243	1.23	0.00014	7.5859	7.50928	7.43463	7.53892	7.46608	8.88044	8.75739	8.6974
Fkbp10	FK506 binding protein 10	NM_010221	1.27	0.00271	11.2069	10.4958	11.4801	11.4352	11.3806	11.9201	12.1465	12.3112
Fkbp14	FK506 binding protein 14	NM_153573	1	0.00102	9.26737	9.19422	9.26854	9.22279	9.42672	10.4574	10.1331	10.1136
Fkbp15	FK506 binding protein 15	NM_001045528	1.02	0.00182	9.60189	9.15924	9.34527	9.54846	9.57163	10.321	10.5296	10.3524
Fkbp3	FK506 binding protein 3	NM_013902	1.61	0.0221	11.0849	12.6901	12.8816	13.2856	13.5237	13.678	13.4849	13.315
Fli1	Friend leukemia integration 1	NM_008026	1.1	0.00271	9.33915	9.62639	9.60212	9.40687	9.34831	10.2923	10.5989	10.8582
Fndc1	fibronectin type III domain containing 1	NM_001081416	1.31	0.00156	7.56796	7.33092	7.87882	7.40514	7.58731	8.72003	8.53065	9.01994
Fndc3c1	fibronectin type III domain containing 3C1	NM_001007580	1.16	0.00085	7.21371	7.4197	7.43463	7.40886	7.43306	8.7462	8.36769	8.31402
Fndc5	fibronectin type III domain containing 5	NM_027402	1.42	0.00015	8.18952	8.18859	8.30549	8.60791	8.55794	9.60368	9.55002	9.67783
Folr2	folate receptor 2 (fetal)	NM_008035	1.04	0.02013	9.37069	9.20549	9.29656	9.5472	8.96091	9.84495	10.3931	10.7402
Foxn2	forkhead box N2	NM_180974	1.11	0.00024	7.55147	7.4168	7.57979	7.57979	7.79035	8.6049	8.60837	8.57365
Foxo1	forkhead box O1	NM_019739	1.16	0.00126	9.27562	9.80368	9.92806	9.77818	9.73788	10.718	10.6126	10.781
Frem1	Fras1 related extracellular matrix protein 1	NM_177863	1.29	0.00028	8.04951	8.04337	8.43045	8.48306	8.14641	9.3443	9.24228	9.41825
Fut10	fucosyltransferase 10	NM_134161	1.04	0.00176	7.69131	7.15671	7.81458	7.91289	7.91326	8.45994	8.39687	8.53673
Fyb	FYN binding protein	NM_011815	1.36	0.0004	7.59292	7.56129	7.44553	7.61747	7.49835	8.67331	9.02894	9.11594
Fzd10	frizzled homolog 10 (Drosophila)	NM_175284	1.09	0.00027	10.0059	10.1372	10.198	10.1164	10.3077	11.1823	11.0633	11.2299
Fzd7	frizzled homolog 7 (Drosophila)	NM_008057	1.24	0.00013	7.11048	7.17866	7.33818	7.45738	7.52894	8.41389	8.33483	8.41389
Gadd45a	growth arrest and DNA-damage-inducible 45 alpha	NM_007836	1.64	0.00012	7.73259	7.70304	7.77231	8.11732	7.97082	9.44786	9.31614	9.31904
Galnt10	UDP-N-acetyl-alpha-D-galactosamine:polypeptide N-acetylgalactosaminyltransferase 10	NM_134189	1.1	0.03227	10.9275	10.8122	11.2109	10.9171	9.96312	11.9843	11.8825	12.05
Galnt12	UDP-N-acetyl-alpha-D-galactosamine:polypeptide N-acetylgalactosaminyltransferase 12	NM_172693	2.69	7e-05	7.50631	7.89406	8.02081	7.90463	7.99223	10.522	10.1579	10.4797
Galnt6	UDP-N-acetyl-alpha-D-galactosamine:polypeptide N-acetylgalactosaminyltransferase 6	NM_001161767	1.65	0.00119	6.64656	6.69174	6.544	6.76653	6.87537	7.8537	8.53065	8.58026
Gamt	guanidinoacetate methyltransferase	NM_010255	1.6	0.0024	9.28482	9.4129	9.75249	9.7463	10.0331	10.4003	11.2692	11.1913
Garnl3	GTPase activating RANGAP domain-like 3	NM_178888	1.46	0.00038	10.7586	10.3353	11.2687	11.1517	11.305	12.1561	11.8582	12.0013
Gas6	growth arrest specific 6	NM_019521	1.32	0.00123	12.0305	12.0819	12.3675	12.2383	12.0216	13.0745	13.4038	13.6628
Gata1	GATA binding protein 1	NM_008089	1.67	0.00028	6.93295	6.75572	7.14657	7.58637	7.17118	8.66711	8.4445	8.42862
Gchfr	GTP cyclohydrolase I feedback regulator	NM_177157	2.04	0.00097	7.94343	8.50196	8.31004	8.28439	7.7039	10.0619	10.1305	10.5843
Gcnt1	glucosaminyl (N-acetyl) transferase 1, core 2	NM_173442	2.14	0.00095	5.77643	6.02237	6.80332	5.78464	6.00282	8.04883	7.99312	8.09077
Gcsh	glycine cleavage system protein H (aminomethyl carrier)	NM_026572	1.29	0.00047	11.8534	12.226	12.324	12.3552	12.5642	13.3964	13.2277	13.3693
Gdf3	growth differentiation factor 3	NM_008108	1.01	0.00054	6.08614	5.88417	6.22521	6.17493	6.26679	7.0671	7.07548	6.83526
Ghr	growth hormone receptor	NM_010284	1.08	0.00054	7.93295	7.85448	8.17835	7.99081	8.04883	9.09688	8.78361	9.05121
Git1	G protein-coupled receptor kinase-interactor 1	NM_001004144	1.14	0.00567	12.0472	11.4473	12.2743	12.2856	12.8198	12.8338	12.9339	12.8794
Gja1	gap junction protein, alpha 1	NM_010288	1.07	0.00117	7.75839	7.88912	8.43535	8.20535	7.97998	8.84047	8.83543	9.01578
Gjb6	gap junction protein, beta 6	NM_001010937	1.26	0.00574	8.68519	7.92593	9.24526	9.05342	8.95574	9.32657	9.50581	9.86399
Glb1	galactosidase, beta 1	NM_009752	1.41	0.00053	9.58696	9.1671	9.84264	10.1963	9.96145	10.7007	10.8016	10.8622
Glb1l2	galactosidase, beta 1-like 2	NM_153803	1.19	0.00017	6.97943	7.05053	7.08813	7.20945	7.17118	8.23077	8.08614	8.2854
Gldc	glycine decarboxylase	NM_138595	1.21	0.00083	10.1076	10.3402	10.2402	10.4787	10.4222	11.6624	11.2525	11.3824
Glrx	glutaredoxin	NM_053108	1.36	0.01748	8.50494	8.96308	9.24139	9.31897	8.30905	10.3435	9.69131	10.2472
Gm10054	predicted gene 10054	XR_031782	2.05	0.00654	12.4138	13.9281	14.2923	14.607	14.7302	14.9041	15.2347	15.5223
Gm10269	predicted gene 10269	XM_001472397	1.68	0.00015	14.6425	14.3165	15.4908	15.3348	15.4946	16.0513	16.1138	16.3
Gm10536	predicted gene 10536	NR_033455	1.23	0.00293	7.41891	7.77849	8.37572	8.37965	8.7243	8.48847	8.95538	9.0396
Gm12242	ribosomal protein S6 pseudogene	XR_033033	1.42	0.03011	11.952	13.5863	13.8364	13.8738	13.6881	14.2581	13.971	14.344
Gm13272	predicted gene 13272	NM_001161608	1	0.00055	6.544	6.58965	6.28193	6.58778	6.33092	7.6027	7.50928	7.57554
Gm13549	lactate dehydrogenase A pseudogene	XR_031802	1.77	0.04808	7.73471	10.068	10.003	9.94201	9.45198	10.6307	10.7464	10.6493
Gm14702	predicted gene 14702	XM_001473776	1.32	0.00655	6.5859	6.71253	7.67419	7.23781	7.01193	7.59456	8.40141	7.90351
Gm15032	predicted gene 15032	XM_001472223	1.23	0.00137	11.5668	11.4458	11.8599	12.3499	12.0778	12.5611	12.6867	12.9622
Gm15517	predicted gene 15517	XM_900959	1.32	0.00179	9.43359	9.33239	9.84328	9.67783	9.68524	11.12	10.4626	10.5185
Gm15653	predicted gene 15653	XR_005011	1.03	0.01404	14.0371	15.0149	15.114	15.0849	15.1642	15.5564	15.5395	15.5618
Gm2010	predicted gene 2010	XM_001472100	1.05	0.00513	6.65284	6.63662	7.27787	6.92926	7.13378	7.30435	7.80453	7.96253
Gm2045	predicted gene 2045	XM_001472254	1.09	0.00531	7.61241	8.0175	7.66756	8.03549	8.2662	9.09325	8.87575	8.73196
Gm2275	predicted gene 2275	XM_001473019	2.16	0.01799	8.22189	8.7328	9.39379	8.14051	7.58731	9.93129	11.0331	10.9523
Gm2597	predicted gene 2597	XM_001474083	2.08	0.0308	8.30891	8.89652	9.87656	8.79513	7.78013	9.96262	11.1221	10.9739
Gm2658	predicted gene 2658	XM_001474255	1.65	0.02331	15.2082	13.5677	16.4153	16.1464	15.6047	15.9697	16.0575	16.0751
Gm2701	predicted gene 2701	XM_001474563	2.05	0.01274	11.4632	10.8247	11.302	11.4963	11.3226	12.1169	13.8108	13.6458
Gm3064	predicted gene 3064	XM_001475563	1.24	0.01044	7.72067	6.72024	8.00562	8.0241	8.03136	8.60745	8.17086	8.6101
Gm3953	predicted gene 3953	XR_033776	1.02	0.00199	9.28222	9.82575	10.3958	10.414	10.5222	10.5776	10.5203	10.6321
Gm4077	predicted gene 4077	XM_001478945	1.3	0.0294	12.3944	13.6743	14.2594	13.9833	14.2973	13.9083	14.6418	14.4407
Gm4253	predicted gene 4253	XM_001479578	2.09	0.02424	10.6781	12.9359	13.6686	13.3077	13.397	13.5311	14.0413	14.1316
Gm4552	predicted gene 4552	XM_001480779	1.75	0.02036	11.1996	9.59333	10.7889	10.9696	11.563	12.0853	12.4627	11.8875
Gm5112	predicted gene 5112	XM_001480114	1.05	0.0108	6.13699	6.26679	6.41996	6.29232	6.37287	6.73471	7.62022	7.39071
Gm5131	predicted gene 5131	XR_032458	1.34	0.00059	6.76901	6.38424	6.82575	6.96145	7.14434	8.02202	7.78545	7.93221
Gm5147	ribosomal protein L7A pseudogene	XR_004695	1.22	0.00625	11.2803	11.3003	11.8815	11.8815	12.5566	12.8207	12.4608	12.254
Gm5226	predicted pseudogene 5226	XM_356935	1.65	0.03741	11.6403	11.1872	12.2151	12.5474	10.7732	13.4936	12.8967	12.7869
Gm5247	predicted gene 5247	XM_357078	1.45	0.04348	12.3626	12.0874	13.7883	13.0833	13.1023	14.6286	12.9706	13.4308
Gm5878	predicted gene 5878	NM_001034902	1.85	0.02189	11.7795	10.9809	12.3006	11.1747	10.9046	13.5339	13.5903	12.5626
Gm5884	target of myb1 homolog pseudogene	XM_620367	1.1	0.00041	10.9167	10.9419	11.203	11.1042	11.1769	12.0148	11.8585	12.2024
Gm6221	predicted pseudogene 6221	XM_885786	1.96	0.00812	7.13378	6.39124	7.4981	7.43879	6.57743	8.07514	8.93415	9.148
Gm6252	predicted gene 6252	XR_001564	1.4	0.00723	12.5952	13.4238	13.973	14.2462	14.1797	14.2795	14.1091	14.8441
Gm6434	predicted gene 6434	XM_887930	1.92	0.00145	10.8358	11.3388	11.9174	12.2645	12.8603	13.115	12.9755	12.9169
Gm6440	predicted gene 6440	XM_001475978	1.69	0.00443	13.9049	14.8392	15.0519	15.2129	15.8166	16.2149	16.0228	15.9489
Gm6460	predicted gene 6460	NM_001037919	1.73	0.03032	6.56224	7.02445	7.31572	6.86341	6.63662	7.4818	8.74347	9.33943
Gm6784	ribosomal protein L22 pseudogene	XM_892438	1.27	0.02182	11.7447	13.0293	13.3042	13.3515	12.9931	13.5435	13.5832	13.8405
Gm6802	predicted gene 6802	XR_001645	2.15	0.00803	9.74877	9.67204	9.85604	9.88694	9.61258	10.8049	12.2654	12.514
Gm6813	predicted gene 6813	NM_001101584	1.01	0.00195	15.0149	14.5889	15.1419	15.3709	15.2997	15.7327	15.7327	15.9728
Gm6936	predicted gene 6936	XM_001480183	1.22	0.01667	8.52062	8.3305	9.11553	9.34513	8.3379	9.99134	9.56718	9.38707
Gm6943	predicted gene 6943	XR_034711	1.01	0.00087	6.28309	6.20335	6.05257	5.91439	6.28887	7.25739	7.34707	7.16302
Gm7035	predicted pseudogene 7035	NR_004446	1.83	5e-05	8.78351	8.72643	8.95946	8.78974	8.73365	10.5396	10.6222	10.6041
Gm7123	ribosomal protein L38 pseudogene	XM_001472450	1.2	0.00549	14.3088	14.9922	15.1622	15.2328	15.7197	15.8118	15.8285	15.9172
Gm7341	predicted gene 7341	XR_030499	1.01	0.03158	7.75363	7.76901	7.55267	6.48784	6.92333	8.86998	8.46951	8.97316
Gm7363	predicted gene 7363	XR_033247	2.65	0.03097	11.8648	13.61	14.4709	13.9083	14.7445	13.9276	15.9047	16.3221
Gm7434	predicted gene 7434	XR_030756	1.1	0.00445	12.4997	13.2831	13.6439	13.6644	13.6644	14.0491	13.9637	13.9681
Gm7994	ribosomal protein L7A pseudogene	XR_033069	3.59	0.00414	9.80226	12.4831	12.5105	12.3805	12.1566	14.8622	14.6966	14.6521
Gm8109	ribosomal protein L7A pseudogene	XM_143236	1.8	0.00034	9.51755	10.0473	11.5753	11.2914	11.2448	11.6478	11.4452	11.6634
Gm8731	predicted gene 8731	XR_033467	1.58	0.01233	13.3172	14.5939	14.5889	14.3377	13.8364	15.6445	15.4584	15.4893
Gm8909	predicted gene 8909	NM_001081032	1.33	0.00904	6.74105	6.37504	6.50779	6.36194	6.59246	7.35011	7.87344	8.426
Gm9143	predicted gene 9143	XR_031651	1.43	0.00309	11.6976	11.7744	12.8231	13.2838	12.5184	12.9256	13.0906	13.4886
Gm9210	predicted gene 9210	XR_035004	1.4	0.04471	11.2111	10.7563	11.706	11.1823	12.477	12.6643	12.8178	11.6728
Gm9312	predicted gene 9312	XM_001003237	1.48	0.00015	10.1113	10.1059	10.2372	10.5864	10.3966	11.5198	11.5895	11.6452
Gm9372	predicted gene 9372	XM_001003736	1.65	0.00683	8.17555	7.95873	9.02652	8.52748	9.16121	9.89728	9.06432	10.2043
Gm9435	predicted gene 9435	XR_031978	1.93	0.0333	8.72067	10.412	12.6706	11.7059	12.0011	11.799	10.7258	11.9614
Gm9444	predicted gene 9444	XM_001479912	1.44	0.02048	15.5673	15.9551	16.1524	16.2294	17.1468	16.7307	17.1354	17.7384
Gmfg	glia maturation factor, gamma	NM_022024	1.11	0.00226	9.32277	9.40135	9.56141	9.49335	9.36174	10.1126	10.6215	10.6764
Gng12	guanine nucleotide binding protein (G protein), gamma 12	NM_025278	1.15	0.00041	8.59316	8.48834	8.96714	8.97817	8.78862	9.83763	9.52937	9.69218
Gp9	glycoprotein 9 (platelet)	NM_018762	1.25	0.00267	7.3208	6.92333	7.97118	7.94581	7.39821	8.42862	8.44889	8.23482
Gpc3	glypican 3	NM_016697	1.9	0.00027	9.2064	8.74735	9.65709	9.56558	9.24332	10.786	10.8233	11.0145
Gpc6	glypican 6	NM_001079844	2.5	0.00136	8.06306	7.78872	9.33148	9.04883	8.40913	9.82962	10.6535	10.7918
Gpr114	G protein-coupled receptor 114	NM_001145972	1.16	0.00084	7.70001	7.68781	7.5727	7.40886	7.40301	8.58097	9.02297	8.94288
Gpr124	G protein-coupled receptor 124	NM_054044	1.45	0.00241	8.08098	8.65105	9.07757	8.71682	9.04303	9.50928	9.8396	10.1089
Gpr125	G protein-coupled receptor 125	NM_133911	1.12	0.02261	10.2537	11.1536	11.0004	11.2621	11.739	12.0085	11.7836	11.6755
Gpr126	G protein-coupled receptor 126	NM_001002268	1.24	0.00028	6.24911	6.26679	6.61655	6.48281	6.37287	7.40141	7.43306	7.66267
Gpr146	G protein-coupled receptor 146	NM_030258	1.03	0.03559	7.11764	7.97943	7.98335	7.49486	7.59432	8.16805	8.64588	8.93351
Gpr153	G protein-coupled receptor 153	NM_178406	1.77	5e-05	9.54327	9.42509	9.75708	9.73915	9.9083	11.3006	11.2119	11.251
Gpr182	G protein-coupled receptor 182	NM_007412	1.43	0.00271	7.26679	7.16742	7.58402	7.42626	7.05664	8.24644	8.71102	8.99365
Gpr34	G protein-coupled receptor 34	NM_011823	1.54	0.00091	8.24109	8.09259	8.2799	8.08746	8.06474	9.32657	9.77025	10.0134
Gpr37	G protein-coupled receptor 37	NM_010338	1.16	0.00076	6.57837	6.72707	6.57932	6.65015	6.78545	8.00457	7.58426	7.8572
Gpr65	G-protein coupled receptor 65	NM_008152	1.03	0.00068	6.74666	6.72937	6.8333	6.78755	6.82451	7.55257	7.81673	7.93583
Gpr84	G protein-coupled receptor 84	NM_030720	1.12	0.00323	7.15861	7.29864	6.94544	7.30834	7.2828	8.00457	8.5657	8.46939
Gprc5c	G protein-coupled receptor, family C, group 5, member C	NM_001110337	1.38	0.00011	8.62297	8.69773	9.01367	8.82595	8.89064	10.003	9.99965	10.1115
Gpx3	glutathione peroxidase 3	NM_008161	1.9	9e-05	8.64047	8.75739	8.9237	8.93976	8.82257	10.3881	10.7057	10.717
Gramd3	GRAM domain containing 3	NM_026240	1	0.00023	7.62753	7.77499	7.82695	7.85448	7.84038	8.71188	8.62502	8.75531
Grap	GRB2-related adaptor protein	NM_027817	1.07	0.00294	8.30891	8.77818	8.99329	8.81518	8.6786	9.39453	9.71296	9.72462
Grasp	GRP1 (general receptor for phosphoinositides 1)-associated scaffold protein	NM_019518	1.24	9e-05	9.8012	9.91784	10.0467	9.99037	10.0472	11.1086	11.1206	11.0769
Grb14	growth factor receptor bound protein 14	NM_016719	1.44	0.0002	7.56272	7.74062	8.07414	7.96596	7.74693	9.00668	9.16475	9.11732
Greb1	gene regulated by estrogen in breast cancer protein	NM_015764	1.24	0.00346	9.13346	9.88379	9.92082	9.78054	9.62742	10.884	10.7185	10.6359
Grn	granulin	NM_008175	1.74	0.00363	10.7689	10.7776	11.3418	10.881	10.1186	12.4439	12.5437	12.5486
Gsta4	glutathione S-transferase, alpha 4	NM_010357	1.59	0.00028	7.50756	7.6228	8.07894	8.15204	7.71556	9.28759	9.02044	9.17094
Gstm1	glutathione S-transferase, mu 1	NM_010358	1.66	8e-05	9.10099	9.0461	9.60825	9.75562	9.4991	10.689	10.7565	10.7623
Gstm3	glutathione S-transferase, mu 3	NM_010359	1.12	0.0002	7.32474	7.20945	7.84019	7.76114	7.64047	8.38829	8.33483	8.426
Gstt1	glutathione S-transferase, theta 1	NM_008185	2.36	9e-05	8.74798	8.73799	8.74578	9.14617	9.17352	11.2488	11.0623	11.0004
Gstt2	glutathione S-transferase, theta 2	NM_010361	1.78	0.00016	7.09011	7.46506	7.75822	7.67066	7.45018	9.02081	9.11618	9.0396
Gstt3	glutathione S-transferase, theta 3	NM_133994	1	0.00326	6.68387	6.544	7.03205	6.85331	6.67066	7.76487	7.75843	7.31515
Gucy1b3	guanylate cyclase 1, soluble, beta 3	NM_017469	1.07	0.02138	9.30164	10.0079	10.2882	9.96439	9.40461	10.7618	10.7297	10.6754
Gusb	glucuronidase, beta	NM_010368	1.38	0.00055	10.3039	10.3502	10.4909	10.5127	10.358	11.3967	11.8693	11.8639
Gypa	glycophorin A	NM_010369	1.07	0.03072	7.38909	6.95783	7.50631	8.03858	7.04644	8.6131	8.09144	8.02167
H2-Ab1	histocompatibility 2, class II antigen A, beta 1	NM_207105	1.96	8e-05	8.05325	8.20274	8.01576	7.9821	7.69043	10.1202	10.0155	10.1248
H2-D1	histocompatibility 2, D region locus 1	NM_010380	1.49	0.0002	9.86084	9.90172	9.92333	9.95147	9.63504	11.2299	11.4255	11.4483
H2-K1	histocompatibility 2, K1, K region	NM_001001892	2.33	5e-05	9.7681	9.64491	9.75921	9.67351	9.76297	12.0738	11.9737	12.0552
H2-M11	histocompatibility 2, M region locus 11	NM_177635	1.23	0.00052	6.49585	6.71253	6.668	6.73978	6.65642	7.75363	8.0634	7.67419
H2-M3	histocompatibility 2, M region locus 3	NM_013819	1.14	0.00027	7.07915	6.91886	6.95638	6.89406	6.9901	8.00457	8.25577	8.14593
H2-Q2	histocompatibility 2, Q region locus 2	NM_010392	1.51	0.00075	10.0202	9.87848	10.1049	9.88903	9.45198	11.4007	11.5457	11.4446
H2-Q5	histocompatibility 2, Q region locus 5	NM_010393	1.62	0.00017	9.4758	9.56665	9.69065	9.81428	9.67799	10.9044	11.2447	11.288
H2-Q6	histocompatibility 2, Q region locus 6	NM_207648	1.61	9e-05	8.91747	8.98531	9.13443	9.20579	8.97782	10.4579	10.633	10.5946
H2-Q7	histocompatibility 2, Q region locus 7	NM_010394	1.82	9e-05	9.10901	8.83851	9.28077	9.09589	9.09441	10.7657	10.8908	10.7201
H2-T10	histocompatibility 2, T region locus 10	NM_010395	1.07	0.00222	6.90914	7.25739	7.12993	7.12993	7.39017	8.37558	7.95855	8.11309
H2-T23	histocompatibility 2, T region locus 23	NM_010398	1.42	0.00045	10.0069	10.0644	10.1602	10.2087	9.72003	11.4501	11.4121	11.5133
H28	histocompatibility 28	NM_031367	1.04	0.00857	6.63844	6.13571	6.29577	5.92481	6.45327	7.15545	7.57223	7.54085
H60a	histocompatibility 60a	NM_010400	1.17	0.00204	7.17742	6.80453	6.28193	6.72366	6.51471	7.98264	8.34124	8.15165
Habp4	hyaluronic acid binding protein 4	NM_019986	1.01	0.0035	8.78351	9.06441	8.99894	9.02297	9.12056	10.1296	9.59246	10.0684
Hacl1	2-hydroxyacyl-CoA lyase 1	NM_019975	1.07	0.00014	8.81198	8.72962	8.86902	8.87056	8.81358	9.82118	9.87344	9.83585
Hadh	hydroxyacyl-Coenzyme A dehydrogenase	NM_008212	1.55	0.00019	10.394	10.2778	10.3497	10.7621	10.6056	11.9316	11.8399	11.8944
Hbq1	hemoglobin, theta 1	NM_175000	1.12	0.01003	7.72537	7.6515	8.10427	8.27903	7.37775	8.8535	8.90576	8.66645
Hck	hemopoietic cell kinase	NM_001172117	1.6	0.00068	9.44631	9.06441	9.35266	9.51311	9.10787	10.5996	11.0433	10.938
Hcls1	hematopoietic cell specific Lyn substrate 1	NM_008225	1.62	0.00111	9.47396	9.39821	9.7657	9.72739	9.28843	10.686	11.2988	11.1911
Heatr5a	HEAT repeat containing 5A	NM_177171	1	0.00666	9.54762	9.93834	10.1443	10.2284	10.2404	11.1292	10.4819	10.6326
Hebp1	heme binding protein 1	NM_013546	1.28	0.01733	9.76922	8.84941	9.25119	10.1592	9.87094	10.6621	10.5181	10.5913
Hebp2	heme binding protein 2	NM_019487	1.02	0.0081	7.13378	7.12799	7.86998	7.81578	7.50829	7.74062	8.47687	8.24109
Hexa	hexosaminidase A	NM_010421	1.18	0.00127	10.9981	11.2716	11.4077	11.3989	11.1114	12.0728	12.4142	12.4445
Hexb	hexosaminidase B	NM_010422	1.64	0.00138	11.5242	11.293	11.5199	11.5209	11.3128	12.6115	13.0782	13.4631
Hfe	hemochromatosis	NM_010424	1.17	0.00424	7.73471	7.82138	7.74693	8.25015	7.69718	8.62148	9.11097	9.09688
Hhex	hematopoietically expressed homeobox	NM_008245	1.24	0.00692	8.02133	8.62674	8.65172	8.10591	8.42705	9.26708	9.55962	9.85589
Hk3	hexokinase 3	NM_001033245	1.5	8e-05	7.44605	7.53309	7.72537	7.79645	7.83348	8.88551	9.06036	9.01123
Hmha1	histocompatibility (minor) HA-1	NM_001142701	1.3	0.00219	10.4584	10.3316	10.6019	10.3555	10.217	11.307	11.9026	11.8842
Hmox1	heme oxygenase (decycling) 1	NM_010442	1.55	0.00756	10.1968	10.6977	10.4656	10.6638	10.2995	11.5817	12.6599	11.7542
Hopx	HOP homeobox	NM_175606	1.64	0.00039	8.82962	8.80937	9.17758	9.47364	9.29677	10.7725	10.3605	10.2394
Hpcal1	hippocalcin-like 1	NM_016677	1.09	0.00046	10.9636	11.1903	11.2061	11.3865	11.1568	12.2567	12.1533	12.0853
Hpgd	hydroxyprostaglandin dehydrogenase 15 (NAD)	NM_008278	1.09	0.00667	7.62753	7.82138	7.97692	8.07247	7.79563	8.40474	8.83743	9.19906
Hpgds	hematopoietic prostaglandin D synthase	NM_019455	1.34	0.0002	7.73471	7.53309	7.59898	7.6974	7.54448	8.82078	9.06735	9.01994
Hps6	Hermansky-Pudlak syndrome 6	NM_176785	1.17	0.00275	8.52674	8.35645	8.67463	8.42049	8.54689	9.23062	9.87978	9.72601
Hpse	heparanase	NM_152803	1.09	0.00321	6.87191	6.57459	6.77972	6.72366	6.64295	7.45018	7.97118	8.02791
Hscb	HscB iron-sulfur cluster co-chaperone homolog (E. coli)	NM_153571	1.11	0.00111	10.3424	10.3932	10.7858	10.7528	10.3532	11.593	11.479	11.3701
Hsd17b11	hydroxysteroid (17-beta) dehydrogenase 11	NM_053262	1.03	0.00439	9.46901	9.38411	10.2043	9.62537	9.63861	10.3276	10.4315	10.6207
Hspa2	heat shock protein 2	NM_008301	1.71	0.00032	7.66311	7.8013	7.57979	8.13089	8.08015	9.47751	9.40488	9.4454
Hspb1	heat shock protein 1	NM_013560	1.49	0.00026	9.80524	9.81688	10.0298	9.85604	9.67799	11.392	11.1114	11.3958
Hspg2	perlecan (heparan sulfate proteoglycan 2)	NM_008305	1.4	0.00041	10.1513	10.4984	10.4648	10.6176	10.5734	11.6437	11.6062	11.9376
Htr2c	5-hydroxytryptamine (serotonin) receptor 2C	NM_008312	1.24	0.01445	7.4891	7.30378	7.68124	8.41653	7.38181	8.50631	8.44889	8.94773
Icosl	icos ligand	NM_015790	1	0.00097	7.12283	7.12799	7.29749	7.23002	7.30891	7.87805	8.26737	8.22491
Id1	inhibitor of DNA binding 1	NM_010495	1	0.04739	10.3239	10.1626	10.1247	10.1862	11.1561	10.9191	11.2575	11.5473
Ifi202b	interferon activated gene 202B	NM_011940	2.62	0.00401	5.84078	7.50134	8.69338	7.86651	8.10771	9.59788	9.20808	9.05537
Ifi203	interferon activated gene 203	NM_001045481	1.06	0.00266	6.75489	6.31515	7.14657	6.72366	6.77149	7.6515	7.51816	7.61425
Ifi204	interferon activated gene 204	NM_008329	1.32	0.02563	9.38802	8.35425	8.86902	9.05723	8.20212	9.83615	10.3886	10.3558
Ifi30	interferon gamma inducible protein 30	NM_023065	1.08	0.0153	9.33525	9.63294	9.24689	10.1002	10.129	10.4937	10.5357	10.6623
Ifi44	interferon-induced protein 44	NM_133871	1.39	0.00388	7.38909	7.01332	7.37069	7.21371	6.98513	8.63957	8.15592	8.98477
Ifnar1	interferon (alpha and beta) receptor 1	NM_010508	1.27	0.02417	8.90999	8.9656	9.26018	8.75531	8.77066	9.46084	10.5427	10.6218
Ifngr1	interferon gamma receptor 1	NM_010511	1.39	0.00027	10.0618	9.85273	10.2436	10.293	10.1525	11.1323	11.4632	11.433
Igf1	insulin-like growth factor 1	NM_010512	1.77	0.00132	7.87448	7.6907	8.17798	8.29173	7.90872	9.04499	9.78708	9.82296
Igfbp4	insulin-like growth factor binding protein 4	NM_010517	1.23	0.04605	9.96186	10.5833	10.9764	10.7176	10.0765	10.814	11.7851	11.8978
Igsf5	immunoglobulin superfamily, member 5	NM_001177887	1.44	0.00721	6.99718	7.19967	7.3764	7.14211	6.94618	7.93553	8.66066	9.01402
Igsf6	immunoglobulin superfamily, member 6	NM_030691	1.5	0.00091	7.37884	7.52503	7.53843	7.61333	7.31854	8.58707	9.19937	9.06626
Igtp	interferon gamma induced GTPase	NM_018738	1.06	0.00153	8.43617	8.13724	8.37895	8.31072	7.96027	9.32789	9.41498	9.29013
Ikbip	IKBKB interacting protein	NM_026166	1.07	0.00014	8.45018	8.39312	8.42022	8.40514	8.4445	9.51804	9.5287	9.43775
Il10ra	interleukin 10 receptor, alpha	NM_008348	1.08	0.00123	7.19875	7.4197	7.43463	7.36523	7.2906	8.14625	8.60316	8.41759
Il10rb	interleukin 10 receptor, beta	NM_008349	1.2	0.00424	7.43619	7.42626	7.239	7.45738	7.84627	8.54665	8.37992	8.96226
Il11ra1	interleukin 11 receptor, alpha chain 1	NM_001172054	1.28	0.00387	10.8478	11.1937	11.4434	11.5427	10.801	12.2111	12.2678	12.432
Il16	interleukin 16	NM_010551	1.03	0.00162	7.42626	7.11959	7.4981	7.33148	7.57175	8.22008	8.17539	8.5243
Il3ra	interleukin 3 receptor, alpha chain	NM_008369	1.2	0.00222	9.82118	10.079	10.3191	10.2094	9.80937	10.9591	11.1195	11.3568
Il6ra	interleukin 6 receptor, alpha	NM_010559	1.43	0.00072	9.28656	9.14306	9.58314	9.38019	9.27925	10.3313	10.7928	10.8134
Impa2	inositol (myo)-1(or 4)-monophosphatase 2	NM_053261	1.39	0.00245	8.03823	8.80685	8.95946	8.71896	8.91401	9.96136	9.62907	9.84215
Ing1	inhibitor of growth family, member 1	NM_011919	1.1	0.04423	9.25554	10.3903	10.5576	10.0114	9.9901	11.2774	10.8305	10.6749
Inpp5a	inositol polyphosphate-5-phosphatase A	NM_001127363	1	0.00023	10.1046	10.0986	10.2203	10.3507	10.383	11.1162	11.0472	11.1516
Inpp5d	inositol polyphosphate-5-phosphatase D	NM_010566	1.33	0.00202	9.65172	9.7345	9.75708	9.40028	9.35266	10.6486	11.222	11.2088
Insl6	insulin-like 6	NM_013754	1.17	0.00026	7.01332	7.09869	7.49486	7.47928	7.24317	8.28454	8.24496	8.14593
Insrr	insulin receptor-related receptor	NM_011832	1.06	0.01039	8.48759	8.29175	8.5411	8.42862	7.93829	9.82546	9.27088	9.24407
Irak1bp1	interleukin-1 receptor-associated kinase 1 binding protein 1	NM_022986	1.27	0.02683	12.4601	12.0252	12.7701	13.0749	12.2131	14.0741	12.9864	13.4871
Irf1	interferon regulatory factor 1	NM_008390	1.23	0.00084	8.25414	8.05528	8.42862	8.55459	8.50184	9.1288	9.62907	9.38168
Irf5	interferon regulatory factor 5	NM_012057	1.32	0.00055	7.66933	7.77499	7.99506	7.77438	7.60177	9.2387	8.89652	9.00545
Irf8	interferon regulatory factor 8	NM_008320	1.51	0.00085	9.37259	9.48545	9.52888	9.42875	9.28034	10.568	11.0478	11.2119
Irgm1	immunity-related GTPase family M member 1	NM_008326	1.16	0.00253	8.08098	7.73471	7.7292	7.84471	7.49486	8.76591	9.22098	9.20166
Irx3	Iroquois related homeobox 3 (Drosophila)	NM_008393	1.27	0.00327	9.84373	10.0731	9.85881	9.62537	10.3301	11.2933	10.9993	11.3904
Itga7	integrin alpha 7	NM_008398	1.51	0.00015	8.25857	8.19906	8.26033	8.19937	8.49235	9.65312	9.70585	9.85735
Itgax	integrin alpha X	NM_021334	1.19	0.00172	6.34319	6.51471	6.6027	6.60641	6.48079	7.26033	7.8005	7.81097
Itgb3	integrin beta 3	NM_016780	1.4	0.00025	8.66467	8.27874	8.82456	8.93976	8.80776	9.79482	9.94128	9.8866
Itgb5	integrin beta 5	NM_010580	1.23	0.00217	10.3761	10.634	10.7679	10.5586	10.6121	11.3787	11.8152	12.0253
Itih5	inter-alpha (globulin) inhibitor H5	NM_172471	1.31	0.00028	7.2854	7.26209	7.64115	7.43879	7.3326	8.65105	8.42626	8.66977
Itm2a	integral membrane protein 2A	NM_008409	1.52	0.00031	11.4077	11.7446	11.9467	11.9828	11.9309	13.0401	12.9204	13.3226
Itpka	inositol 1,4,5-trisphosphate 3-kinase A	NM_146125	2.12	5e-05	7.24198	7.28656	7.36194	7.53892	7.55746	9.48394	9.26452	9.41746
Itpr3	inositol 1,4,5-triphosphate receptor 3	NM_080553	1.01	0.00186	9.56134	9.95276	9.89317	9.55041	9.77555	10.666	10.833	10.8157
Jak3	Janus kinase 3	NM_010589	1.01	0.00315	7.54448	7.93388	7.89292	7.6974	7.83348	8.49611	8.79279	8.97316
Jub	ajuba	NM_010590	1.1	0.00216	9.18457	9.44035	9.47174	9.62537	9.72441	10.4761	10.1163	10.6332
Kank1	KN motif and ankyrin repeat domains 1	NM_181404	1.75	0.00137	8.21962	8.63617	9.35039	8.71188	8.55159	10.2898	10.0294	10.2163
Kank2	KN motif and ankyrin repeat domains 2	NM_145611	1.08	0.00028	10.2537	10.2596	10.748	10.6988	10.4726	11.3485	11.3615	11.3139
Kcna6	potassium voltage-gated channel, shaker-related, subfamily, member 6	NM_013568	1.28	0.00057	10.0009	10.1059	10.2462	10.1112	10.318	11.0757	11.3989	11.521
Kcnab3	potassium voltage-gated channel, shaker-related subfamily, beta member 3	NM_010599	1.09	0.03596	7.12283	8.26342	8.21462	8.27059	7.76653	9.0317	8.57802	8.74693
Kcnj4	potassium inwardly-rectifying channel, subfamily J, member 4	NM_008427	1.14	0.0002	6.50532	6.35535	6.50779	6.40514	6.57743	7.58355	7.50134	7.6193
Kcnk6	potassium inwardly-rectifying channel, subfamily K, member 6	NM_001033525	1.09	0.003	8.56391	8.53089	8.84137	8.71982	8.50457	9.2867	9.82108	9.81668
Kcnq1	potassium voltage-gated channel, subfamily Q, member 1	NM_008434	1.15	0.02008	7.37613	7.17866	6.48533	7.46557	7.54882	8.34346	8.40141	8.53394
Kcp	kielin/chordin-like protein	NM_001029985	1.18	0.00092	11.4426	11.6105	11.7836	11.5671	11.3251	12.8133	12.7198	12.5838
Kctd12b	potassium channel tetramerisation domain containing 12b	NM_175429	1	0.02378	8.12412	8.47877	7.50631	8.4699	8.28309	9.22144	9.30128	9.3747
Kdelr3	KDEL (Lys-Asp-Glu-Leu) endoplasmic reticulum protein retention receptor 3	NM_134090	1.34	0.00096	7.29433	7.2703	7.2064	7.80191	7.6339	8.71639	8.51076	8.65015
Kel	Kell blood group	NM_032540	1.21	0.02383	8.68519	8.85194	9.25119	9.16223	8.15798	10.1577	10.0981	9.66578
Khk	ketohexokinase	NM_008439	1.05	0.00423	8.89197	8.93535	8.39232	9.04012	8.96669	9.86012	10.0361	9.98228
Kif12	kinesin family member 12	NM_010616	1.14	0.00342	6.19353	6.544	6.65105	6.26444	6.34983	7.47472	7.79645	7.25385
Kif6	kinesin family member 6	NM_177052	1.05	0.01167	7.47269	7.59292	7.19967	7.82018	7.88874	8.91905	8.39687	8.44035
Kifc2	kinesin family member C2	NM_010630	1.07	0.00025	11.4983	11.3977	11.7562	11.7144	11.8772	12.5666	12.4142	12.559
Klf10	Kruppel-like factor 10	NM_013692	1.34	0.00022	9.82496	9.78596	9.87421	10.0932	9.90698	11.1374	11.3045	11.0076
Klf2	Kruppel-like factor 2 (lung)	NM_008452	1.12	0.04144	9.13057	10.0404	9.80534	8.91756	9.17625	10.614	10.4399	11.0561
Klhl21	kelch-like 21 (Drosophila)	NM_001033352	1.17	0.00016	7.89822	7.8013	8.18364	8.21371	8.13009	8.93415	9.11991	8.99903
Klhl6	kelch-like 6 (Drosophila)	NM_183390	1.09	0.00092	8.11016	8.32741	8.25414	8.18921	8.28309	9.07832	9.36413	9.49511
Klra16	killer cell lectin-like receptor, subfamily A, member 16	NM_013794	1.94	0.00446	6.63844	6.79198	7.14019	6.65015	7.13378	7.88988	8.93884	9.1437
Klra22	killer cell lectin-like receptor subfamily A, member 22	NM_053152	3.35	0.00808	6.52748	6.82893	6.65464	6.06609	8.32615	9.06373	10.7834	10.2452
Klra7	killer cell lectin-like receptor, subfamily A, member 7	NM_014194	2.04	0.02669	8.73704	8.90351	9.81408	9.07096	9.06078	9.5886	11.4452	11.5383
Kremen1	kringle containing transmembrane protein 1	NM_032396	1.24	0.0002	9.77412	9.75937	9.99126	10.1458	10.1686	10.9752	10.9043	11.1388
Krt18	keratin 18	NM_010664	1.26	0.0382	8.20823	8.19075	8.87498	9.2328	8.02462	9.18216	9.16475	10.0463
Krt6a	keratin 6A	NM_008476	1.14	0.01548	6.29232	6.69784	6.73386	6.74483	6.93958	7.07347	8.08098	7.7551
Lactb	lactamase, beta	NM_030717	1.12	0.00064	10.3385	10.1431	10.2682	10.3118	10.1587	11.526	11.3796	11.1653
Lama1	laminin, alpha 1	NM_008480	1.4	0.00222	11.0897	11.1557	11.4543	11.1754	11.8418	12.7947	12.5371	12.2488
Lama2	laminin, alpha 2	NM_008481	1.16	0.00049	7.54448	7.52503	8.14179	8.00527	7.94435	8.66711	8.52135	8.89302
Lama5	laminin, alpha 5	NM_001081171	1.15	0.00167	8.78688	9.32664	9.59805	9.32587	9.44799	10.1966	10.118	10.3034
Lamc1	laminin, gamma 1	NM_010683	1.08	0.001	11.1763	11.297	11.5883	11.3572	11.3185	12.1787	12.2455	12.5401
Larp1b	La ribonucleoprotein domain family, member 1B	NM_001040399	1.2	0.00034	8.79867	8.7879	8.87498	8.78402	8.88741	10.2064	9.84127	9.94013
Ldlrap1	low density lipoprotein receptor adaptor protein 1	NM_145554	1.08	0.00027	7.51521	7.52503	7.49486	7.38316	7.41151	8.44889	8.65888	8.68595
Leng8	leukocyte receptor cluster (LRC) member 8	NM_172736	1.05	0.0166	11.8254	12.2314	12.0314	11.8081	12.0078	12.5498	13.4416	13.2383
Lgals1	lectin, galactose binding, soluble 1	NM_008495	1.27	0.00536	11.4647	10.8326	12.0166	11.7612	11.5927	12.2123	12.7674	12.2807
Lgals3	lectin, galactose binding, soluble 3	NM_001145953	1.15	0.00267	8.21553	8.02445	8.20976	8.18921	7.85097	8.94928	9.49066	9.36413
Lgals3bp	lectin, galactoside-binding, soluble, 3 binding protein	NM_011150	1.22	0.00214	9.27787	8.76207	9.0044	8.94526	8.90914	9.96036	10.4523	10.3208
Lgals9	lectin, galactose binding, soluble 9	NM_010708	1.08	0.00097	7.84627	7.6961	7.80796	7.61333	7.55746	8.69054	9.06221	8.79827
Lgmn	legumain	NM_011175	1.76	0.00023	12.5	12.6831	12.7753	12.7717	12.7323	14.0342	14.4709	14.5384
Lhfpl2	lipoma HMGIC fusion partner-like 2	NM_172589	1.17	0.00048	8.53503	8.77118	8.99894	8.85545	8.80029	9.77463	9.70342	9.97862
Lilrb3	leukocyte immunoglobulin-like receptor, subfamily B (with TM and ITIM domains), member 3	NM_011095	1.47	0.03526	6.96939	6.74062	7.87728	6.85953	7.55746	7.70693	9.14721	8.12153
Lilrb4	leukocyte immunoglobulin-like receptor, subfamily B, member 4	NM_013532	1.98	0.00017	7.14911	7.28656	7.40301	7.6339	7.39017	8.9416	9.45269	9.18565
Litaf	LPS-induced TN factor	NM_019980	1.16	0.00098	11.1074	11.4288	11.6259	11.546	11.8731	12.3907	12.3112	12.5744
Lmna	lamin A	NM_019390	1.46	0.00025	9.63419	10.0468	10.2226	10.2252	10.0731	11.2652	11.2812	11.3575
LOC100041476	hypothetical protein LOC100041476	XM_001476437	1.28	0.01586	7.18859	6.58965	7.15292	7.71768	6.70044	8.40474	7.90651	8.19383
LOC100044229	hypothetical protein LOC100044229	XM_001471595	1.15	0.00552	8.29806	9.05078	9.52693	9.63379	9.34527	9.63889	9.85545	9.97983
LOC100044473	similar to Ubtf protein	XM_001472387	1.68	0.01977	11.576	13.203	14.2958	13.7821	13.8219	13.7873	14.29	14.1235
LOC100044484	similar to Unknown (protein for IMAGE:5067691)	XM_001472408	2	0.0066	7.54448	7.97118	8.53089	8.30891	7.49835	9.17227	10.3454	9.74641
LOC100044496	similar to eukaryotic translation elongation factor 1 alpha 1-like 14	XM_001472432	1.48	0.01224	12.6577	13.0883	14.7496	13.9989	13.5403	14.129	14.2741	14.6612
LOC100044830	similar to acyl-CoA thioesterase	XR_031056	1.27	0.02661	6.9211	7.00141	7.25326	6.82257	6.83763	7.44243	8.59362	8.65933
LOC100044865	similar to cyclic nucleotide gated channel beta 1	XM_001473212	2.29	0.03618	10.3446	9.4543	12.206	11.4872	10.6487	10.986	13.2327	12.3484
LOC100044930	similar to Ubtf protein	XM_001473350	1.13	0.01362	12.978	12.9521	13.1946	13.6302	13.9041	13.7538	13.9936	14.5496
LOC100045143	similar to Tpd52 protein	XR_031313	1.11	0.00805	9.16828	9.19422	9.45847	9.49335	8.72131	10.1538	10.2538	10.4541
LOC100045432	similar to Stromal interaction molecule 1	XM_001475098	1.44	9e-05	9.47396	9.56808	10.0446	9.90181	9.96515	11.0598	10.9223	10.8978
LOC100046186	similar to receptor activity modifying protein 3	XM_001475752	1.34	0.00056	8.46135	8.14625	8.2799	8.24496	8.60247	9.7564	9.64002	9.53976
LOC100046692	similar to LOC376693 protein	XM_001476638	1.07	0.00106	11.4077	11.7767	11.9762	12.2559	12.1257	12.675	12.5655	12.7399
LOC100047388	similar to H2-T18 protein	XM_001478042	1.56	9e-05	7.70001	7.89785	7.97118	7.97907	7.85448	9.32657	9.3082	9.4561
LOC100047651	similar to FOG	XM_001478602	1.37	0.04705	7.74567	8.05528	8.12218	7.93369	9.36557	8.88293	9.13779	9.78095
LOC100047703	hypothetical protein LOC100047703	XM_001478711	1.05	0.0458	7.90463	7.77849	8.4971	8.87556	7.66578	9.21553	8.80937	8.6356
LOC100047818	similar to Ubtf protein	XM_001478922	1.37	0.02266	6.96939	7.38532	7.42101	6.99789	7.13955	8.12153	8.17086	9.34423
LOC100048875	similar to chemokine receptor CX3CR1	XM_001472585	1.42	0.01329	11.4794	11.105	11.6626	11.498	11.0067	12.0644	12.9732	13.1023
LOC546711	similar to 40S ribosomal protein S25	XM_908296	1.14	0.00042	11.1336	11.0376	11.5399	11.7936	11.7286	12.183	12.1184	12.3805
LOC547349	similar to MHC class I antigen precursor	NM_001025208	1.4	0.00073	8.0563	8.13571	8.31614	8.37558	8.24496	9.1437	9.6586	9.67926
LOC630285	similar to histocompatibility 2, blastocyst	XR_031378	1.61	0.00021	8.4971	8.84117	8.83546	8.90877	8.70131	10.1185	10.3229	10.3879
LOC634916	similar to 40S ribosomal protein S2	XR_032040	1.69	0.02572	6.53625	6.52943	6.71853	6.0348	6.56224	8.29347	9.08771	7.28887
LOC637280	similar to Glyceraldehyde-3-phosphate dehydrogenase (GAPDH)	XR_033802	1.17	0.00015	13.1964	13.3289	13.8852	13.9954	13.931	14.3827	14.4894	14.4259
LOC640020	similar to Probable G-protein coupled receptor 110 precursor (G-protein coupled receptor PGR19)	XM_916728	1.41	0.00153	6.74735	6.55938	6.23242	6.27729	6.74735	8.22008	7.7686	8.21113
LOC669016	similar to tumor protein, translationally-controlled 1	XR_030728	1.02	0.00485	12.744	12.8948	12.9091	13.5574	13.2868	13.6726	13.9762	13.8565
LOC670791	similar to heparan sulfate D-glucosaminyl 3-O-sulfotransferase 4	XM_001478582	2.46	0.00342	6.69784	6.72707	7.35783	6.80009	6.33092	8.36263	9.70903	9.43554
LOC674961	hypothetical protein LOC674961	XR_031440	1.57	0.01991	13.0456	14.6714	15.0295	15.096	15.3006	15.4558	15.2484	15.587
LOC675125	similar to 40S ribosomal protein S2	XR_030857	1.02	0.00958	14.5672	15.2328	15.6314	15.7499	15.8721	16.1749	15.9279	15.6512
LOC675328	similar to RT1 class Ib gene, H2-TL-like, grc region (N3)	XR_033777	1.64	0.00016	9.7832	9.78948	9.85214	10.0443	9.74504	11.3215	11.3365	11.6073
LOC676177	hypothetical protein LOC676177	XM_987925	1.53	0.04257	8.53758	8.57175	9.47801	9.89567	8.08015	10.4271	10.0587	9.77982
LOC676689	similar to H-2 class I histocompatibility antigen, L-D alpha chain precursor	XM_992161	1.4	0.00156	7.82177	7.85233	8.20976	8.20854	8.04883	8.80937	9.35101	9.54659
LOC677149	similar to histocompatibility 2, blastocyst	XM_001000983	1.43	0.00039	6.96939	6.87652	7.06743	7.12477	7.18053	8.06171	8.4525	8.54025
LOC677644	similar to RT1 class Ib, locus H2-Q-like, grc region	XR_034968	1.55	0.00012	9.83585	9.99938	10.0814	10.2515	9.96515	11.4659	11.4255	11.5089
Lonrf3	LON peptidase N-terminal domain and ring finger 3	NM_028894	1.15	0.00108	9.16483	9.60189	9.72457	9.66778	9.53114	10.6765	10.4118	10.5043
Loxl1	lysyl oxidase-like 1	NM_010729	1.24	0.00045	8.53503	8.426	8.92778	8.77777	8.66245	9.91597	9.58108	9.65765
Loxl2	lysyl oxidase-like 2	NM_033325	1.01	0.00224	9.15829	9.3954	9.55219	9.47611	9.15664	10.2726	10.1321	10.4665
Lpl	lipoprotein lipase	NM_008509	1.37	0.0007	9.19013	9.26209	9.74273	9.67209	9.59304	10.2623	10.7244	10.7958
Lrig3	leucine-rich repeats and immunoglobulin-like domains 3	NM_177152	1.14	0.00023	9.64858	9.56724	9.87843	9.87402	9.8813	10.9061	10.6493	10.6945
Lrp2	low density lipoprotein receptor-related protein 2	NM_001081088	1.9	0.00089	8.03823	8.39687	8.42862	8.64656	8.64836	10.5851	9.77195	9.98473
Lrrc17	leucine rich repeat containing 17	NM_028977	1.08	0.00064	7.17742	6.91139	7.39767	7.47168	7.51718	8.15893	7.95855	8.25385
Lrrc23	leucine rich repeat containing 23	NM_013588	1.12	0.0046	8.33022	8.21644	8.69338	8.8857	8.36167	9.34582	9.12283	9.72601
Lrrc32	leucine rich repeat containing 32	NM_001113379	1.32	0.00394	8.49047	9.28048	9.10624	9.10148	9.26635	10.0987	10.0386	10.473
Lrrc33	leucine rich repeat containing 33	NM_146069	1.14	0.00143	10.7042	10.8233	10.9503	10.7701	10.6102	11.6335	11.9748	12.0896
Lrrc34	leucine rich repeat containing 34	NM_027941	1.66	0.00146	6.48884	6.65195	7.03823	7.02375	6.73978	7.73386	8.44061	8.51447
Lrrfip1	leucine rich repeat (in FLII) interacting protein 1	NM_001111311	1.01	0.00088	7.73851	8.02894	8.10165	7.88608	7.83071	8.87537	8.84333	8.97585
Lrrn2	leucine rich repeat protein 2, neuronal	NM_010732	1.59	0.01411	9.32052	10.1526	10.4786	10.4181	10.0723	10.6186	11.5521	11.8114
Lst1	leukocyte specific transcript 1	NM_010734	1.1	0.00266	10.2038	10.068	10.3016	10.3993	10.1987	10.8921	11.5262	11.3043
Lum	lumican	NM_008524	1.31	0.00101	9.47713	8.89121	9.59805	9.58167	9.6882	10.3652	10.5864	10.5221
Lyl1	lymphoblastomic leukemia 1	NM_008535	1.02	0.01766	10.1633	10.6551	10.6377	10.3202	10.213	10.9747	11.711	11.5878
Lynx1	Ly6/neurotoxin 1	NM_011838	1.8	0.0001	7.02098	7.17243	7.52528	7.53138	7.7039	8.75165	8.88893	9.06213
Lyz2	lysozyme 2	NM_017372	1.23	0.00246	7.58965	7.40674	7.82695	8.02115	7.6193	8.37178	8.94974	8.86651
Macrod1	MACRO domain containing 1	NM_134147	1.62	0.00068	8.79867	8.08115	9.09325	9.00088	8.98255	10.0488	10.1223	10.023
Macrod2	MACRO domain containing 2	NM_001013802	1.09	0.00138	9.53248	9.32594	9.60825	10.0619	9.61884	10.5591	10.5244	10.4889
Malt1	mucosa associated lymphoid tissue lymphoma translocation gene 1	NM_172833	1.14	0.0002	7.917	7.91998	7.95383	7.85448	8.0911	9.08298	9.10312	8.99365
Man2b1	mannosidase 2, alpha B1	NM_010764	1.04	0.01174	11.0982	11.0766	10.6234	11.3605	11.3083	11.8534	12.2374	12.2894
Manba	mannosidase, beta A, lysosomal	NM_027288	1.5	9e-05	8.23242	8.16192	8.28251	8.21553	8.39767	9.67937	9.61327	9.79908
Map6d1	MAP6 domain containing 1	NM_198599	1.18	0.00998	11.2432	11.184	10.9215	11.0667	11.3104	12.578	12.7682	11.8458
Mapk13	mitogen-activated protein kinase 13	NM_011950	1.02	0.00102	6.65284	6.61655	7.07748	6.84941	6.69262	7.76114	7.69131	7.52062
Mapkapk3	mitogen-activated protein kinase-activated protein kinase 3	NM_178907	1.79	8e-05	7.86573	8.08746	8.25414	8.38451	8.24496	9.75405	9.69555	9.84784
Mast4	microtubule associated serine/threonine kinase family member 4	NM_175171	1.08	0.00328	8.45546	8.52062	8.23002	8.54484	8.91401	9.6722	9.48922	9.55069
Mavs	mitochondrial antiviral signaling protein	NM_144888	1.09	0.00045	8.34541	8.69632	8.79827	8.8857	8.77293	9.62502	9.61327	9.59631
Mcoln2	mucolipin 2	NM_026656	1.12	0.00522	7.09011	6.52943	6.64205	6.62297	6.56224	7.61149	8.23182	7.95456
Mdfi	MyoD family inhibitor	NM_001109973	1.72	0.00042	10.0577	10.1167	11.0408	11.0093	10.7719	11.7733	11.5117	12.1268
Megf6	multiple EGF-like-domains 6	NM_001162977	1.97	0.00023	9.24005	9.51002	9.86544	9.48596	10.0212	11.2536	11.2954	11.49
Mertk	c-mer proto-oncogene tyrosine kinase	NM_008587	1.5	0.00082	7.68299	7.60038	7.39767	7.9263	7.76072	8.97621	9.05308	9.39707
Metrnl	meteorin, glial cell differentiation regulator-like	NM_144797	1.96	5e-05	7.32474	7.18921	7.62822	7.58355	7.53284	9.17024	9.22882	9.25761
Mettl7b	methyltransferase like 7B	NM_027853	1.47	0.03292	6.76901	7.03583	7.34319	7.10722	6.79847	7.40567	8.76818	8.95474
Mgst1	microsomal glutathione S-transferase 1	NM_019946	1.55	0.00028	8.64273	8.77818	9.22867	9.46071	9.18743	10.4625	10.0513	10.2579
Mitf	microphthalmia-associated transcription factor	NM_001113198	1.58	0.00092	8.49047	8.27059	8.76103	8.90877	8.2662	9.8668	9.86911	10.1442
Mkrn1	makorin, ring finger protein, 1	NM_018810	1.03	0.00858	11.1606	10.9762	11.3287	11.679	11.1857	12.4304	12.1081	11.7526
Mlxipl	MLX interacting protein-like	NM_021455	1.78	0.00027	7.63436	7.99894	7.92555	7.83881	8.28511	9.68847	9.52674	9.58672
Mmp2	matrix metallopeptidase 2	NM_008610	1.05	0.00023	7.95855	7.83763	8.21462	8.30578	8.13571	8.92824	8.89898	9.00545
Mndal	myeloid nuclear differentiation antigen like	NM_001170853	1.19	0.0035	7.14466	7.6722	7.67419	7.88608	7.54061	8.32446	8.64273	8.82337
Morn5	MORN repeat containing 5	NM_029309	1	0.01953	7.59292	7.49386	7.73386	8.30335	7.39017	8.59433	8.28887	8.76155
Mpeg1	macrophage expressed gene 1	NM_010821	2.04	0.00066	10.4348	10.1384	10.4688	10.5445	10.3191	11.8404	12.4459	12.6795
Mpp1	membrane protein, palmitoylated	NM_008621	1.25	0.00078	9.38283	9.09375	9.57778	9.74809	9.28265	10.4746	10.4977	10.4965
Mrc1	mannose receptor, C type 1	NM_008625	1.28	0.0032	10.2938	10.5009	10.9267	10.6919	10.2634	11.393	11.8308	11.8208
Mrm1	mitochondrial rRNA methyltransferase 1 homolog (S. cerevisiae)	NM_145433	1.22	0.00017	10.3282	10.4635	10.6111	10.5038	10.5275	11.7271	11.5177	11.6022
Ms4a4a	membrane-spanning 4-domains, subfamily A, member 4A	XM_889011	1.11	0.00448	7.917	7.79421	8.11211	8.13089	7.57837	8.69054	9.08098	9.11732
Ms4a6c	membrane-spanning 4-domains, subfamily A, member 6C	NM_028595	1.1	0.00112	7.94837	7.77499	7.86031	8.10165	7.81338	8.73809	9.03738	9.09803
Ms4a6d	membrane-spanning 4-domains, subfamily A, member 6D	NM_026835	1.05	0.00636	8.17929	7.98904	8.426	8.22521	7.87344	9.06693	8.88474	9.43593
Ms4a7	membrane-spanning 4-domains, subfamily A, member 7	NM_001025610	1.3	0.00394	9.3903	8.93212	9.55986	9.50283	8.99841	10.1744	10.6657	10.5405
Msn	moesin	NM_010833	1.11	0.00026	12.456	12.6795	12.6649	12.549	12.6489	13.6	13.7435	13.7017
Mt1	metallothionein 1	NM_013602	2.06	9e-05	12.3868	12.374	12.4339	12.8569	12.6724	14.3645	14.4431	14.5135
Mt2	metallothionein 2	NM_008630	1.53	6e-05	12.21	12.2772	12.6165	12.6131	12.5091	13.7407	13.7792	13.8025
Mtap7d3	MAP7 domain containing 3	NM_177293	1.42	0.00017	7.74062	7.85915	8.19875	8.12606	8.21553	9.40394	9.12799	9.11423
Mum1l1	melanoma associated antigen (mutated) 1-like 1	NM_001164630	1.12	0.00087	8.92787	8.94864	9.20144	9.35741	9.07389	10.2867	9.94773	9.92713
Mybpc1	myosin binding protein C, slow-type	NM_175418	1.49	0.00137	7.61241	7.45994	8.3837	8.30891	8.39232	9.40461	8.60837	9.07757
Myh3	myosin, heavy polypeptide 3, skeletal muscle, embryonic	NM_001099635	1.09	0.00035	7.05731	7.10918	7.12412	7.21917	7.27787	8.24941	8.26503	8.00527
Myh9	myosin, heavy polypeptide 9, non-muscle	NM_022410	1.04	0.01402	12.1202	13.0087	12.7258	12.7544	13.0316	13.4416	13.6553	13.7041
Mylip	myosin regulatory light chain interacting protein	NM_153789	1.19	0.00207	8.51595	8.36769	8.77376	8.70196	8.38424	9.32868	9.70844	9.85214
Myo1e	myosin IE	NM_181072	1.34	0.0002	8.22611	8.54037	8.63776	8.74714	8.59828	9.74997	9.73534	9.68803
Myo1f	myosin IF	NM_053214	1.61	0.00167	9.00825	8.85818	9.03084	8.99099	8.87229	10.0174	10.7498	10.8495
Myo1g	myosin IG	NM_178440	1.58	0.00228	8.2738	7.9542	8.56057	8.71188	8.37314	9.18658	9.94964	9.9432
Myo5b	myosin VB	NM_201600	2	0.00016	7.71639	7.74777	8.30364	8.45198	8.06928	9.92138	9.77818	9.49123
Nab2	Ngfi-A binding protein 2	NM_008668	1.87	0.00015	8.86167	9.24139	9.61724	9.38573	9.60929	10.848	10.8432	11.0745
Naip2	NLR family, apoptosis inhibitory protein 2	NM_010872	1.11	0.00194	7.30777	7.43411	7.42626	7.36905	7.31854	8.12703	8.65531	8.64633
Naip6	NLR family, apoptosis inhibitory protein 6	NM_010871	1.05	0.00371	6.76901	6.60918	6.45121	6.71253	6.79279	7.41785	8.00457	7.80373
Nceh1	arylacetamide deacetylase-like 1	NM_178772	1.75	0.00019	8.19906	8.32741	8.17305	8.24109	8.30506	9.75968	10.0121	10.254
Ncf1	neutrophil cytosolic factor 1	NM_010876	1.02	0.00347	7.93645	7.97692	7.94068	7.96596	7.89064	8.6049	9.06735	9.25089
Ncf2-rs	neutrophil cytosolic factor 2 related sequence	XR_031347	1.26	0.00098	8.41667	8.48205	8.43215	8.53309	8.34541	9.37978	9.85058	9.89017
Ncf4	neutrophil cytosolic factor 4	NM_008677	1.64	0.00122	9.3666	9.41838	9.99126	10.0515	9.30164	11.0299	11.1721	10.8942
Nckap1l	NCK associated protein 1 like	NM_153505	1.46	0.00024	8.84759	8.93846	9.21572	9.06795	9.14602	10.1308	10.3726	10.5438
Ncoa4	nuclear receptor coactivator 4	NM_001033988	1.12	0.01187	12.0523	11.9629	12.4722	12.4952	11.7075	13.4129	13.028	12.9363
Ncoa7	nuclear receptor coactivator 7	NM_172495	2	0.02351	10.8182	11.136	11.3452	10.9146	10.3697	11.83	13.4192	13.6775
Neat1	nuclear paraspeckle assembly transcript 1 (non-protein coding)	NR_003513	1.21	0.00049	8.26121	8.56855	8.61563	8.35563	8.4123	9.56033	9.73999	9.58214
Necab2	N-terminal EF-hand calcium binding protein 2	NM_054095	1.13	0.00267	11.1937	11.6123	11.7584	11.6892	11.8748	12.2233	12.6607	12.714
Neurl1a	neuralized homolog 1A (Drosophila)	NM_021360	1.61	0.00017	10.5798	10.5101	10.9815	10.5757	10.7278	12.1756	12.2191	12.0556
Nfam1	Nfat activating molecule with ITAM motif 1	NM_028728	1.06	0.00283	8.381	8.41733	8.50804	8.36523	8.45507	9.08796	9.67281	9.63084
Nfatc1	nuclear factor of activated T-cells, cytoplasmic, calcineurin-dependent 1	NM_198429	1.09	0.00037	7.50631	7.3208	7.62822	7.54255	7.46608	8.40474	8.48054	8.6356
Nfatc2	nuclear factor of activated T-cells, cytoplasmic, calcineurin-dependent 2	NM_001136073	1.18	0.00225	9.93903	9.51484	10.1057	10.0191	10.5263	10.8411	11.0051	10.8749
Nfe2	nuclear factor, erythroid derived 2	NM_008685	1.13	0.00319	7.64791	7.88226	8.07598	8.07247	7.51718	8.85467	9.06036	8.7754
Nfe2l2	nuclear factor, erythroid derived 2, like 2	NM_010902	1.34	0.00077	9.26737	9.57908	9.90975	9.47738	9.50482	10.7413	10.687	10.8681
Nhsl2	NHS-like 2	NM_001163610	1.12	0.00037	8.16491	8.21219	8.40727	8.29749	8.06474	9.27467	9.31232	9.34693
Nid2	nidogen 2	NM_008695	1.06	0.00132	9.81698	10.0697	10.0591	10.0859	9.90595	10.8795	10.8828	11.2464
Ninj1	ninjurin 1	NM_013610	1.89	6e-05	10.544	10.487	11.143	11.0246	10.8545	12.3694	12.4281	12.4174
Nlrp1b	NLR family, pyrin domain containing 1B	NM_001040696	1.01	0.00105	6.08614	5.87036	6.19353	6.09803	5.95855	6.89406	7.17118	6.89026
Nmnat3	nicotinamide nucleotide adenylyltransferase 3	NM_144533	1.18	0.00023	8.20335	8.07548	8.37572	8.43632	8.5243	9.45571	9.24317	9.25569
Nod2	nucleotide-binding oligomerization domain containing 2	NM_145857	1.25	0.00023	6.23721	6.07948	6.22521	6.13057	6.39017	7.37721	7.35315	7.50134
Nphp3	nephronophthisis 3 (adolescent)	NM_028721	1.18	0.00186	6.67772	6.85331	6.74567	6.87575	7.26386	8.15165	7.81818	7.86573
Npl	N-acetylneuraminate pyruvate lyase	NM_028749	1.67	0.00021	7.95492	7.82337	7.84706	7.91027	7.64047	9.32277	9.66417	9.69501
Npy1r	neuropeptide Y receptor Y1	NM_010934	1.14	0.00257	6.4818	6.41574	6.89709	6.57459	6.9737	7.26971	7.70822	7.79726
Nrtn	neurturin	NM_008738	1.5	0.00442	9.19737	10.1232	10.1739	10.1848	9.83782	11.3198	10.89	11.262
Nudt7	nudix (nucleoside diphosphate linked moiety X)-type motif 7	NM_024437	1.1	0.03938	6.89633	7.54738	6.49386	7.37721	7.60964	8.55051	8.21006	8.21992
Nup62cl	nucleoporin 62 C-terminal like	NM_001081668	1.09	0.00184	6.32531	5.88417	6.22521	6.18859	6.38154	7.32587	6.98655	7.26386
Nupr1	nuclear protein 1	NM_019738	1.15	0.00075	7.62753	7.79421	7.94068	7.86419	7.62708	9.02911	8.84333	8.71102
Oaf	OAF homolog (Drosophila)	NM_178644	1.22	0.00032	7.4891	7.6722	7.97118	7.78749	7.65195	8.77066	8.75196	8.87017
Oas1a	2'-5' oligoadenylate synthetase 1A	NM_145211	1.39	0.00384	7.49735	6.62297	7.09375	7.02375	7.04644	8.19137	8.61218	8.53673
Oas1f	2'-5' oligoadenylate synthetase 1F	NM_145153	1.27	0.00843	6.8895	7.42626	6.85331	7.67772	6.97871	8.36454	8.61563	8.30407
Oas2	2'-5' oligoadenylate synthetase 2	NM_145227	1.12	0.01103	8.51101	7.5727	7.54206	7.62753	7.39821	9.02635	9.34221	9.12824
Olfml3	olfactomedin-like 3	NM_133859	1.15	0.0022	8.70693	9.13739	9.01053	8.97109	8.72131	9.8924	10.306	10.0121
Olfr1097	olfactory receptor 1097	NM_146843	1.8	0.01693	7.33455	8.16428	7.93572	7.7553	7.54882	8.62822	9.87661	10.1548
Olfr1441	olfactory receptor 1441	NM_146683	1.24	0.01556	6.52748	7.08746	7.39767	7.27583	7.43619	7.4818	8.57294	8.10165
Olfr173	olfactory receptor 173	NM_147000	1.23	0.00388	6.24911	6.33985	6.17742	6.5411	6.34207	7.94837	7.17804	7.45327
Osbpl3	oxysterol binding protein-like 3	NM_027881	1.03	0.00061	7.78423	7.7628	7.72195	7.71768	7.97692	8.86651	8.66245	8.87017
Osr1	odd-skipped related 1 (Drosophila)	NM_011859	1.13	0.00984	6.20335	7.03583	7.02583	6.8857	7.31854	7.63481	7.93258	7.67948
Ostf1	osteoclast stimulating factor 1	NM_017375	1.21	0.00104	10.2374	9.99938	10.4945	10.3432	10.0864	11.145	11.4728	11.3608
Otof	otoferlin	NM_031875	1.25	0.03097	10.2256	10.3137	9.57377	10.9781	10.3814	11.7813	11.4551	11.3203
Otop1	otopetrin 1	NM_172709	1.42	0.00894	8.71521	8.6071	8.72877	9.59922	8.66955	10.4656	9.98504	9.80499
P2ry1	purinergic receptor P2Y, G-protein coupled 1	NM_008772	1.54	0.00025	6.56224	6.66888	7.1743	6.83368	6.82337	8.28454	8.01053	8.17742
P2ry12	purinergic receptor P2Y, G-protein coupled 12	NM_027571	1.15	0.00431	8.97477	9.0426	8.97907	9.19737	8.74935	9.82546	10.1321	10.5072
P2ry13	purinergic receptor P2Y, G-protein coupled 13	NM_028808	1.24	0.00092	7.97118	8.01576	8.10165	8.01053	8.08015	8.91308	9.32657	9.45738
P2ry6	pyrimidinergic receptor P2Y, G-protein coupled, 6	NM_183168	1.53	0.00094	9.48221	9.35073	9.55564	9.53508	9.38773	10.5351	11.1871	11.1276
Pabpc1l2a-ps	poly(A) binding protein, cytoplasmic 1-like 2A, pseudogene	XM_141989	2.52	0.0258	9.26737	9.78085	10.4615	9.84867	8.81578	10.7014	12.5994	12.838
Pak6	p21 protein (Cdc42/Rac)-activated kinase 6	NM_001033254	1.81	0.01942	8.9394	9.11602	9.76917	9.1204	8.7754	9.92258	11.0778	11.5133
Papln	papilin, proteoglycan-like sulfated glycoprotein	NM_130887	1.37	0.00261	6.57837	6.38424	6.57932	6.48784	6.29806	7.81117	8.27467	7.46913
Parp14	poly (ADP-ribose) polymerase family, member 14	NM_001039530	1.15	0.0024	8.15956	7.65776	7.92555	7.83487	7.54448	8.90143	9.16812	9.09688
Parp4	poly (ADP-ribose) polymerase family, member 4	NM_001145978	1.03	0.00042	6.91364	6.86573	7.16302	7.21917	7.05664	7.79726	7.88417	8.06407
Parp9	poly (ADP-ribose) polymerase family, member 9	NM_030253	1.02	0.00041	8.12412	8.03514	8.30364	8.31146	8.20701	8.94928	9.1259	9.22355
Parvg	parvin, gamma	NM_022321	1.31	0.00061	7.42417	7.49735	7.41706	7.6416	7.45018	8.49286	8.91485	8.90708
Pawr	PRKC, apoptosis, WT1, regulator	NM_054056	1.13	0.00015	7.69131	7.81818	7.94709	7.97692	7.94031	8.9416	8.81938	8.88083
Pbxip1	pre-B-cell leukemia transcription factor interacting protein 1	NM_146131	1.01	0.00022	10.9819	10.8765	11.2774	11.3297	11.3722	11.9869	11.8592	11.9786
Pcp4l1	Purkinje cell protein 4-like 1	NM_025557	1.3	0.00548	8.88474	9.41733	9.66805	10.1369	9.42672	10.3778	10.2722	10.7065
Pcsk6	proprotein convertase subtilisin/kexin type 6	NM_011048	1.51	0.02543	6.72707	6.85331	6.94544	6.96145	7.94946	8.90501	7.6339	8.36085
Pctp	phosphatidylcholine transfer protein	NM_008796	1.53	0.0001	6.9629	6.9901	7.00352	7.28887	7.19783	8.51126	8.51274	8.48356
Pcx	pyruvate carboxylase	NM_001162946	1.18	0.01577	9.63419	10.7759	11.0387	10.9363	10.884	11.2559	11.4429	11.4476
Pde2a	phosphodiesterase 2A, cGMP-stimulated	NM_001143848	1	0.00562	11.6807	12.1927	12.3293	12.0595	11.8286	12.9484	13.0482	12.8197
Pdgfa	platelet derived growth factor, alpha	NM_008808	1.1	0.0005	11.1037	10.9419	11.5269	11.2877	11.2439	12.0116	12.1565	12.1989
Pdgfra	platelet derived growth factor receptor, alpha polypeptide	NM_011058	1.35	0.0002	7.85525	7.60078	8.38548	8.24928	8.18598	9.1238	8.98395	9.11683
Pdhb	pyruvate dehydrogenase (lipoamide) beta	NM_024221	1.09	0.03023	11.1909	12.3499	12.4055	11.93	12.3343	12.9612	12.872	12.7535
Pdlim2	PDZ and LIM domain 2	NM_145978	1.05	0.00133	9.18457	9.27554	9.67447	9.39567	9.3265	10.1725	10.1724	10.4829
Pdlim4	PDZ and LIM domain 4	NM_019417	1.18	0.00012	10.9157	10.9751	11.0273	11.0867	10.9793	12.1695	12.1163	12.0928
Pdpn	podoplanin	NM_010329	1.12	0.00063	7.43306	7.34402	7.54641	7.67066	7.69957	8.72835	8.3479	8.43567
Pdxk	pyridoxal (pyridoxine, vitamin B6) kinase	NM_172134	1.26	0.00015	11.9091	11.7163	11.9768	12.0033	12.109	13.0611	13.1253	13.0212
Pebp1	phosphatidylethanolamine binding protein 1	NM_018858	1	0.0349	14.5793	15.1083	15.0693	14.8365	15.0306	16.1686	16.1207	15.2277
Pf4	platelet factor 4	NM_019932	1.36	0.00181	12.6197	12.3755	12.8719	12.7399	12.3658	13.5473	14.0292	13.987
Pfkp	phosphofructokinase, platelet	NM_019703	1.05	0.00075	10.5974	10.6719	10.9157	10.7818	11.1273	11.656	11.5803	11.805
Pgm1	phosphoglucomutase 1	NM_025700	1.97	0.01336	6.71339	7.33539	6.00843	7.48734	7.6339	9.10247	8.81758	9.05537
Pgm2	phosphoglucomutase 2	NM_028132	1.07	0.00092	11.4061	11.7109	11.7879	11.8646	11.8166	12.424	12.7158	12.7419
Pgr	progesterone receptor	NM_008829	1.53	0.01531	5.9571	6.17866	6.50779	6.26444	6.28887	6.74315	8.1325	7.91961
Phb	prohibitin	NM_008831	1.61	0.01112	10.1737	11.6146	12.0498	12.2421	11.8449	12.4731	12.5423	12.4911
Phf15	PHD finger protein 15	NM_199299	1.15	0.00012	7.6193	7.54061	8.00562	7.95056	8.05647	8.75739	8.7196	8.71102
Phlda3	pleckstrin homology-like domain, family A, member 3	NM_013750	1.42	0.00012	9.32277	9.13009	9.39379	9.50084	9.37992	10.6592	10.7176	10.5576
Phldb3	pleckstrin homology-like domain, family B, member 3	NM_001102613	2.22	8e-05	7.07915	6.69784	6.82257	6.96145	6.86341	9.0317	9.05155	9.24198
Pik3cg	phosphoinositide-3-kinase, catalytic, gamma polypeptide	NM_020272	1.03	0.02359	7.41891	6.82893	6.82575	7.02722	6.91886	7.61149	8.45044	8.39232
Pik3r5	phosphoinositide-3-kinase, regulatory subunit 5, p101	NM_177320	1.12	0.0002	6.75489	6.68387	6.79766	6.77066	6.73386	7.70951	7.90651	7.91289
Pkp2	plakophilin 2	NM_026163	1.06	0.0003	7.20915	7.39393	7.40833	7.30834	7.42495	8.44889	8.26503	8.36359
Pla2g4a	phospholipase A2, group IVA (cytosolic, calcium-dependent)	NM_008869	1.07	0.00186	7.20915	7.34707	7.18982	7.55123	7.59152	8.1325	8.44657	8.46097
Pla2g7	phospholipase A2, group VII (platelet-activating factor acetylhydrolase, plasma)	NM_013737	1.26	0.00344	8.5708	7.99894	8.44113	8.49448	8.2662	9.20098	9.71682	9.7196
Plcb3	phospholipase C, beta 3	NM_008874	1.35	0.00022	9.42134	9.57554	9.7932	9.46557	9.70606	10.8907	10.8313	10.8176
Plcd1	phospholipase C, delta 1	NM_019676	1.66	0.00017	10.1589	10.6122	10.7756	10.8492	10.9029	12.026	12.0804	12.0449
Plcd3	phospholipase C, delta 3	NM_152813	1.49	0.00069	7.83487	7.29347	7.61448	7.79035	7.98264	9.00852	9.02652	9.13057
Plcg2	phospholipase C, gamma 2	NM_172285	1.51	0.00036	9.78033	9.91298	10.0186	9.97253	9.87364	11.0567	11.4753	11.5261
Plch2	phospholipase C, eta 2	NM_175556	1.18	0.00028	10.1655	9.84156	10.4355	10.4208	10.3938	11.2264	11.1828	11.1297
Pld1	phospholipase D1	NM_001164056	1.26	0.00284	8.35769	8.53089	8.70347	8.82714	8.75196	9.25163	9.89164	9.9737
Plec	plectin	NM_001163540	1.79	0.00037	11.004	11.4041	11.7505	11.6611	11.4753	12.7104	13.1077	13.1657
Plek	pleckstrin	NM_019549	1.37	0.0011	9.47199	9.44113	9.64239	9.57518	9.38046	10.4679	10.9192	11.0786
Plin2	perilipin 2	NM_007408	1.06	0.00081	11.0546	10.945	11.0108	11.0877	10.8085	11.8777	12.1331	12.1736
Plin3	perilipin 3	NM_025836	1.48	0.0003	10.7752	11.1517	11.3905	11.43	11.3744	12.2693	12.4451	12.6145
Plk5	polo-like kinase 5 (Drosophila)	NM_183152	1.41	0.00012	6.83447	6.84156	7.10263	7.12477	7.16302	8.40195	8.20762	8.12574
Pls3	plastin 3 (T-isoform)	NM_145629	1.06	0.00059	9.82833	10.2081	10.327	10.2978	10.3578	11.0258	11.105	11.1061
Plxdc2	plexin domain containing 2	NM_026162	1.24	0.00051	11.8757	11.9007	12.1102	12.0363	12.0828	12.8774	13.1485	13.346
Plxnc1	plexin C1	NM_018797	1.01	0.00025	10.1959	10.1674	10.3238	10.2323	10.1606	11.2699	11.1388	11.1518
Plxnd1	plexin D1	NM_026376	1.06	0.00674	12.2085	12.7198	12.2801	12.6368	12.6817	13.3266	13.4347	13.8016
Pmaip1	phorbol-12-myristate-13-acetate-induced protein 1	NM_021451	1.02	0.00076	7.21977	7.51669	7.07347	7.23781	7.19106	8.26151	8.42049	8.47599
Pnpla2	patatin-like phospholipase domain containing 2	NM_001163689	1.21	0.00052	10.2589	10.2266	10.6773	10.5464	10.237	11.5122	11.4053	11.4483
Pnpla7	patatin-like phospholipase domain containing 7	NM_146251	1.05	0.00211	7.93295	7.90689	7.57979	7.99081	8.02894	8.78003	9.02652	9.10787
Pnpo	pyridoxine 5'-phosphate oxidase	NM_134021	1.37	0.03486	12.0528	11.637	12.4949	12.9735	11.453	13.5163	13.1137	13.0184
Polr2h	polymerase (RNA) II (DNA directed) polypeptide H	NM_145632	1.11	0.00407	10.6787	10.0887	11.0981	11.2394	10.8017	11.3975	11.4545	11.6327
Postn	periostin, osteoblast specific factor	NM_015784	1.61	0.00012	6.60733	6.71253	7.239	7.22701	7.47826	8.15893	8.34124	8.30535
Ppap2c	phosphatidic acid phosphatase type 2C	NM_015817	2.12	8e-05	9.63787	9.94421	10.284	10.3477	10.1067	11.9655	11.9681	11.8086
Ppara	peroxisome proliferator activated receptor alpha	NM_011144	1.17	0.0002	6.18746	6.25063	6.41372	6.37276	6.59832	7.44537	7.34046	7.37276
Ppbp	pro-platelet basic protein	NM_023785	1.51	0.00016	7.09671	6.78545	7.48155	7.43411	7.30891	8.5298	8.43306	8.37667
Ppfibp2	PTPRF interacting protein, binding protein 2 (liprin beta 2)	NM_008905	1.04	0.00042	8.54303	8.51767	8.92778	8.78647	8.67739	9.4543	9.59024	9.66794
Ppic	peptidylprolyl isomerase C	NM_008908	1.51	0.00015	11.4113	11.5341	11.9036	11.64	11.7618	12.8632	12.9689	13.1077
Ppp1r13l	protein phosphatase 1, regulatory (inhibitor) subunit 13 like	NM_001010836	1.36	0.00013	8.80272	8.76694	9.01829	9.07682	9.25222	10.2009	10.1484	10.0715
Ppp1r15a	protein phosphatase 1, regulatory (inhibitor) subunit 15A	NM_008654	1.14	0.0013	10.9104	11.0302	11.484	11.4784	11.0662	12.251	12.1114	11.9541
Ppp1r3d	protein phosphatase 1, regulatory subunit 3D	NM_001085501	1.07	0.00592	8.19645	8.33651	7.72537	8.13089	8.51545	9.36016	9.23728	9.40806
Prcp	prolylcarboxypeptidase (angiotensinase C)	NM_028243	1	0.03434	11.0676	10.2633	10.8855	10.4526	11.1155	11.3694	11.985	11.6546
Prickle3	prickle homolog 3 (Drosophila)	NM_175097	1.01	0.00023	7.14466	7.31628	7.51619	7.49035	7.50333	8.20212	8.21553	8.29433
Prkcb	protein kinase C, beta	NM_008855	1.39	0.00015	11.2328	10.9948	11.157	11.1157	11.3148	12.5548	12.4728	12.4741
Prkcd	protein kinase C, delta	NM_011103	1.67	8e-05	9.79766	9.81428	10.2703	10.2195	10.4667	11.5143	11.5124	11.4004
Prl2a1	prolactin family 2, subfamily a, member 1	NM_019991	1.21	0.00693	6.78218	6.63118	7.2738	7.30834	6.56224	8.19383	7.78115	7.77066
Prl2c1	Prolactin family 2, subfamily c, member 1	NM_001045532	1.29	0.02029	8.2738	8.65105	8.53309	8.98789	8.4671	9.08928	9.90698	10.2504
Pros1	protein S (alpha)	NM_011173	1.09	0.0028	8.57459	8.59129	8.44113	8.60061	8.18534	9.37687	9.72914	9.91102
Prps2	phosphoribosyl pyrophosphate synthetase 2	NM_026662	1.05	0.00096	7.2854	7.34402	7.26386	7.48734	7.65195	8.27569	8.30891	8.50606
Prr15	proline rich 15	NM_030024	1.87	0.00026	8.89197	8.50457	8.81998	8.93305	9.01472	10.712	10.712	10.2857
Prr3	proline-rich polypeptide 3	NM_145487	1.91	0.01103	11.2236	11.9937	12.5214	11.9921	11.9646	12.6615	13.9333	13.9553
Prr5	proline rich 5 (renal)	NM_146061	1.08	0.00026	9.16616	9.18782	9.28959	9.23915	9.08928	10.1731	10.3507	10.2596
Prss12	protease, serine, 12 neurotrypsin (motopsin)	NM_008939	1.26	0.00013	8.64273	8.6071	8.77828	8.61563	8.61919	9.9083	9.81623	9.93194
Prss42	protease, serine, 42	NM_153099	1.38	0.01245	6.29232	6.00422	6.70477	6.46659	6.11374	6.87575	7.89083	7.81097
Prtg	protogenin homolog (Gallus gallus)	NM_175485	1.13	0.00124	7.68299	7.89406	8.05325	7.93664	8.00246	9.19599	8.69305	8.86651
Psmb8	proteasome (prosome, macropain) subunit, beta type 8 (large multifunctional peptidase 7)	NM_010724	1.32	0.00049	7.81498	7.95092	7.96687	7.97136	7.86496	8.92824	9.31033	9.37123
Psmb9	proteasome (prosome, macropain) subunit, beta type 9 (large multifunctional peptidase 2)	NM_013585	1.27	0.00113	7.72067	7.64386	7.71081	7.82257	7.44191	8.66955	9.06036	9.13057
Pter	phosphotriesterase related	NM_008961	1.09	0.00017	7.07548	7.1472	7.4981	7.53892	7.39821	8.14848	8.18611	8.26165
Ptgds	prostaglandin D2 synthase (brain)	NM_008963	1.18	0.01583	11.443	10.4319	12.154	11.8583	11.8062	12.0502	11.921	12.3694
Ptgr1	prostaglandin reductase 1	NM_025968	1.48	8e-05	8.2064	8.05799	8.55794	8.39285	8.49835	9.61758	9.62788	9.58085
Ptgr2	prostaglandin reductase 2	NM_029880	1.29	0.00012	6.93958	6.89936	7.36194	7.44191	7.54061	8.16396	8.17086	8.29892
Ptgs1	prostaglandin-endoperoxide synthase 1	NM_008969	1.75	0.00027	8.51101	8.60478	8.87229	8.63957	8.77066	9.9882	10.4808	10.4568
Pth1r	parathyroid hormone 1 receptor	NM_011199	1.4	0.00017	9.43359	9.61764	9.69294	9.61764	9.82962	10.9948	10.8005	10.9874
Ptplad2	protein tyrosine phosphatase-like A domain containing 2	NM_025760	1.08	0.00069	8.14721	8.20595	8.50333	8.47852	8.14466	9.17227	9.30919	9.28908
Ptpn18	protein tyrosine phosphatase, non-receptor type 18	NM_011206	1.35	0.00135	11.1975	11.1679	11.5316	11.2776	11.1465	12.1903	12.6528	12.7682
Ptpn6	protein tyrosine phosphatase, non-receptor type 6	NM_001077705	1.66	0.00372	8.12412	8.7328	8.93535	8.81858	8.81578	9.50308	10.3676	10.3911
Ptrf	polymerase I and transcript release factor	NM_008986	1	0.01594	11.9254	12.178	12.4695	11.9855	12.1351	12.5908	13.2088	13.3606
Ptrh1	peptidyl-tRNA hydrolase 1 homolog (S. cerevisiae)	NM_178595	1.32	0.00046	8.41996	8.48205	8.37341	8.24822	8.64476	9.91597	9.77376	9.62508
Pycard	PYD and CARD domain containing	NM_023258	1.04	0.02836	8.02652	9.16145	8.65172	8.83546	8.52135	9.55627	9.76736	9.58214
Pygl	liver glycogen phosphorylase	NM_133198	1.86	0.00029	8.96939	9.04781	9.6193	9.65312	9.41277	10.9889	10.5181	11.104
Qdpr	quinoid dihydropteridine reductase	NM_024236	1.06	0.00037	10.6989	10.8757	11.1065	10.9772	10.8472	11.8463	11.8942	11.8058
Qprt	quinolinate phosphoribosyltransferase	NM_133686	1.29	0.00028	6.89633	6.97943	7.14657	7.13378	7.24317	8.05443	8.42626	8.19691
Rab27b	RAB27b, member RAS oncogene family	NM_030554	1.28	0.00098	7.00141	6.49985	7.13507	7.32811	7.06811	8.12153	7.89822	8.06945
Rab32	RAB32, member RAS oncogene family	NM_026405	1.72	0.00081	9.04166	8.91924	8.46173	9.10583	9.09746	10.5274	10.6928	10.87
Rab37	RAB37, member of RAS oncogene family	NM_001163753	1.09	0.00411	6.83447	6.51471	6.87191	6.72366	7.37341	7.73089	7.72217	7.83289
Rab3b	RAB3B, member RAS oncogene family	NM_023537	1.7	8e-05	10.1861	10.3932	10.712	10.6091	10.5393	11.9329	12.0155	12.0241
Rab3il1	RAB3A interacting protein (rabin3)-like 1	NM_144538	1.37	0.00027	11.0292	11.0749	11.3309	11.2459	11.0641	12.245	12.4352	12.5775
Rab40b	Rab40b, member RAS oncogene family	NM_139147	1.31	0.0002	7.50134	7.45121	7.6339	7.55842	7.66933	8.62662	8.77376	8.95201
Rac2	RAS-related C3 botulinum substrate 2	NM_009008	1.38	0.0015	9.29089	9.2105	9.53736	9.49254	9.10829	10.2853	10.8155	10.7937
Rad51l3	RAD51-like 3 (S. cerevisiae)	NM_011235	1.07	0.0089	8.00948	8.01576	8.24005	8.11732	8.06928	8.56486	9.33385	9.34983
Ralb	v-ral simian leukemia viral oncogene homolog B (ras related)	NM_022327	1.05	0.00221	11.4965	11.4775	11.6425	11.5573	11.1951	12.5055	12.3606	12.7393
Ramp3	receptor (calcitonin) activity modifying protein 3	NM_019511	1.41	0.00011	8.50854	8.35232	8.59433	8.4847	8.67474	9.85472	9.85058	9.80342
Rangrf	RAN guanine nucleotide release factor	NM_021329	1.27	0.03644	7.49735	8.60316	8.23002	7.88608	7.21067	9.50829	9.06432	9.38896
Rap1gap	Rap1 GTPase-activating protein	NM_001081155	1.3	0.00049	9.69865	10.0091	10.2323	10.1354	10.0546	11.293	11.2153	10.9552
Rapgef3	Rap guanine nucleotide exchange factor (GEF) 3	NM_144850	1.22	0.00087	9.85185	10.1477	10.4028	10.1761	9.9805	11.1798	11.1349	11.3303
Rapgefl1	Rap guanine nucleotide exchange factor (GEF)-like 1	NM_001080925	1.2	0.0007	10.8915	10.6079	11.2571	11.1305	11.3119	11.9302	11.7717	12.1451
Rasa3	RAS p21 protein activator 3	NM_009025	1.09	0.00022	12.0822	12.0634	12.1642	12.0725	12.2745	13.1964	13.0774	13.2076
Rasa4	RAS p21 protein activator 4	NM_133914	1.78	0.0003	9.21508	9.47624	9.19614	9.37341	8.81938	11.2319	11.0828	11.0639
Rasgrp3	RAS, guanyl releasing protein 3	NM_207246	1	0.00699	8.78136	9.1671	8.94526	8.92231	8.64836	9.667	9.9758	10.2775
Rasl11b	RAS-like, family 11, member B	NM_026878	1.2	0.00052	8.03377	8.16192	8.3581	8.21128	8.4123	9.5128	9.22234	9.14657
Rassf3	Ras association (RalGDS/AF-6) domain family member 3	NM_138956	1.14	0.00014	7.04781	7.10263	7.06272	7.03617	7.18053	8.22008	8.18053	8.24377
Rassf4	Ras association (RalGDS/AF-6) domain family member 4	NM_178045	1	0.00054	7.56796	7.74062	7.73386	7.93221	8.01053	8.62822	8.70131	8.63061
Rassf5	Ras association (RalGDS/AF-6) domain family member 5	NM_018750	1.22	0.00048	8.33022	8.14625	8.43619	8.2929	8.3126	9.2387	9.55962	9.58672
Raver2	ribonucleoprotein, PTB-binding 2	NM_183024	1.08	0.00076	9.82053	9.91597	10.0591	10.2766	10.2902	11.143	10.8849	10.8092
Rbp4	retinol binding protein 4, plasma	NM_001159487	1.14	0.00099	7.30777	7.05528	7.93572	7.7211	7.66578	8.23077	8.19998	8.53394
Rbpjl	recombination signal binding protein for immunoglobulin kappa J region-like	NM_009036	1.29	0.03537	7.18859	7.47269	7.3208	7.43879	7.16742	7.77231	8.79523	9.28367
Rbpms2	RNA binding protein with multiple splicing 2	NM_028030	2.35	9e-05	8.87786	9.40015	9.69294	9.79208	9.76301	11.5933	11.4465	11.431
Rcan2	regulator of calcineurin 2	NM_207649	1.16	0.0003	10.9847	11.2273	11.1923	11.0087	11.1797	12.1949	12.2649	12.3381
Rcn3	reticulocalbin 3, EF-hand calcium binding domain	NM_026555	1.4	0.00012	11.6683	11.826	12.2215	12.1842	12.1807	13.2332	13.0302	13.1728
Relb	avian reticuloendotheliosis viral (v-rel) oncogene related B	NM_009046	1.23	0.00084	7.93884	7.45121	8.31925	8.37314	8.18843	8.92704	8.82893	9.02202
Rell2	RELT-like 2	NM_153793	1.03	0.00112	10.9912	11.1835	11.4919	11.1458	11.3667	12.2715	12.0383	12.0438
Renbp	renin binding protein	NM_023132	1.11	0.0011	8.11016	7.99894	8.16757	8.07481	8.25444	8.88293	9.29785	9.30677
Resp18	regulated endocrine-specific protein 18	NM_009049	1.01	0.00199	9.24978	8.90351	8.86515	8.87958	9.14959	9.91111	10.1921	10.1572
Rgl1	ral guanine nucleotide dissociation stimulator,-like 1	NM_016846	1.79	0.00315	7.61241	7.95873	9.03411	8.59502	8.89652	9.81858	8.94663	9.96249
Rgl3	ral guanine nucleotide dissociation stimulator-like 3	NM_023622	2.31	5e-05	8.82655	9.07915	9.51927	9.39821	9.30335	11.3341	11.1687	11.3006
Rgs10	regulator of G-protein signalling 10	NM_026418	1.53	0.00027	11.4434	11.4553	11.601	11.5483	11.3771	12.7228	13.0722	13.1471
Rhag	Rhesus blood group-associated A glycoprotein	NM_011269	1	0.00122	6.33204	6.55075	6.82257	6.83763	6.50779	7.56081	7.40514	7.36905
Rhbdf2	rhomboid 5 homolog 2 (Drosophila)	NM_172572	1.51	7e-05	7.26679	7.27554	7.2929	7.41838	7.44191	8.75437	8.80937	8.78402
Rhd	Rh blood group, D antigen	NM_011270	1.49	0.01215	9.15719	9.06441	9.80231	9.89482	8.71682	10.8411	10.6336	10.3257
Rhog	ras homolog gene family, member G	NM_019566	1.14	0.00032	10.5702	10.5437	10.8362	10.8413	10.8726	11.5577	11.8901	11.6385
Rhoq	ras homolog gene family, member Q	NM_145491	1.06	0.00014	10.1158	10.1586	10.4036	10.3877	10.4046	11.2488	11.1926	11.1444
Rhox3a	reproductive homeobox 3A	NM_194063	1.95	0.00618	11.2278	12.0057	12.18	12.1034	11.4574	12.924	13.7647	14.003
Rhox4a	reproductive homeobox 4A	NM_001039688	1.89	0.01862	7.31628	7.73471	8.02271	7.77438	7.6425	8.31543	10.0888	9.84328
Rhox4g	reproductive homeobox 4G	NM_001039698	2.12	0.02498	6.43775	6.33985	6.24911	6.20335	6.56224	8.80655	9.52326	7.18982
Rhpn2	rhophilin, Rho GTPase binding protein 2	NM_027897	2.06	0.00012	7.81818	7.4197	8.01088	8.31487	8.18843	9.71038	9.56039	9.75624
Rinl	Ras and Rab interactor-like	NM_177158	1.07	0.00219	7.43619	7.60641	7.79726	7.76404	7.64633	8.26151	8.79847	8.72856
Ripk3	receptor-interacting serine-threonine kinase 3	NM_019955	1.43	0.0012	7.77149	8.45828	8.46467	8.4847	8.3711	9.38795	9.62788	9.61022
Rnase10	ribonuclease, RNase A family, 10 (non-active)	NM_029145	1.26	0.02424	6.65284	6.46659	7.28829	7.12993	8.23512	8.17649	7.8396	7.45018
Rnase4	ribonuclease, RNase A family 4	NM_021472	2.2	0.00017	9.67066	9.58332	10.6815	10.071	10.3262	11.6514	11.904	11.9144
Rnaset2a	ribonuclease T2A	NM_001083938	1.21	0.00122	12.4593	11.9275	12.6828	12.4249	12.4141	13.4485	13.3832	13.3928
Rom1	rod outer segment membrane protein 1	NM_009073	1.13	0.00015	8.30521	8.30891	8.88283	8.73513	8.76694	9.38573	9.4986	9.42404
Rph3al	rabphilin 3A-like (without C2 domains)	NM_029548	1.9	0.02413	8.07062	9.06676	9.36016	9.00369	8.49235	9.76301	10.235	11.4095
Rpp40	ribonuclease P 40 subunit (human)	NM_145938	1.06	0.00027	7.37884	7.33092	7.38909	7.49486	7.43306	8.544	8.30492	8.3895
Rps17	ribosomal protein S17	NM_009092	1.19	0.00135	14.221	14.6585	15.2189	15.2833	15.587	15.5175	15.7077	15.656
Rps6ka1	ribosomal protein S6 kinase polypeptide 1	NM_009097	1.12	0.00071	11.7945	11.7763	12.087	11.8751	11.6594	12.8084	12.9717	12.9395
Rps6ka4	ribosomal protein S6 kinase, polypeptide 4	NM_019924	1.13	0.00225	8.51595	8.03514	8.56057	8.4847	8.42443	9.14816	9.48394	9.57377
Rrbp1	ribosome binding protein 1	NM_024281	1.27	0.00083	10.4726	10.5912	10.8179	10.7316	11.067	11.5666	12.0076	11.8226
Rreb1	ras responsive element binding protein 1	NM_001177869	1.33	0.00025	9.52099	9.65559	9.97249	9.82794	9.66977	10.811	10.9192	11.0341
Rsph1	radial spoke head 1 homolog (Chlamydomonas)	NM_025290	1.67	0.00116	7.79726	7.50134	8.26033	8.58836	7.93221	9.57246	9.30677	9.06373
Rspo1	R-spondin homolog (Xenopus laevis)	NM_138683	1.08	0.00045	9.80947	9.76994	10.3379	10.1886	10.4496	11.0093	10.8334	10.7687
Rtp4	receptor transporter protein 4	NM_023386	1.02	0.00681	9.4127	8.87017	9.03514	9.10583	8.68409	9.96312	10.3524	10.1638
Ryr1	ryanodine receptor 1, skeletal muscle	NM_009109	1.11	0.004	9.30364	9.15324	9.12799	9.19137	9.58049	10.5459	10.007	10.475
S100a1	S100 calcium binding protein A1	NM_011309	1.25	0.00032	6.78218	6.63118	6.87191	6.60641	6.65195	7.90802	8.10066	7.85992
S100a6	S100 calcium binding protein A6 (calcyclin)	NM_011313	1.09	0.0266	7.9993	8.77118	9.3864	9.19376	8.47371	9.38795	9.51865	9.53333
S100z	S100 calcium binding protein, zeta	NM_001081159	1.01	0.02942	6.85992	7.56796	8.04815	7.41125	7.60641	7.89501	8.56403	8.21113
S1pr2	sphingosine-1-phosphate receptor 2	NM_010333	1.12	0.0002	7.52552	7.56796	7.90501	7.6974	7.80615	8.71639	8.69033	8.59712
Sall4	sal-like 4 (Drosophila)	NM_175303	1.01	0.0003	6.40939	6.37069	6.59432	6.42836	6.57743	7.48985	7.39714	7.30777
Samsn1	SAM domain, SH3 domain and nuclear localization signals, 1	NM_023380	1.04	0.00311	7.02583	7.10918	7.34319	7.08281	7.22008	7.76114	8.2131	8.33846
Sash3	SAM and SH3 domain containing 3	NM_028773	1.15	0.00403	7.61471	7.49386	7.82337	7.60687	7.45841	8.29347	8.88798	8.92444
Sat1	spermidine/spermine N1-acetyl transferase 1	NM_009121	1.07	0.00132	9.80448	10.0155	9.75708	9.80055	9.52906	10.7496	11.0667	11.1128
Scarb1	scavenger receptor class B, member 1	NM_016741	1.01	0.00565	9.79766	10.0835	10.1602	9.86273	9.55663	10.748	11.0081	11.1065
Scarf2	scavenger receptor class F, member 2	NM_153790	1.03	0.0007	10.5449	10.4382	10.9939	10.727	10.8534	11.3661	11.5557	11.64
Scg2	secretogranin II	NM_009129	1.17	0.00037	8.70087	8.666	8.60363	8.36249	8.48306	9.69163	9.8826	9.98913
Scn11a	sodium channel, voltage-gated, type XI, alpha	NM_011887	1.11	0.00025	7.65464	7.71596	8.08148	7.91289	8.17758	8.84529	8.78525	8.76694
Scn3b	sodium channel, voltage-gated, type III, beta	NM_153522	1.15	0.02408	14.5054	14.2837	14.8989	14.46	14.8495	14.9013	15.702	16.0299
Scpep1	serine carboxypeptidase 1	NM_029023	1.3	0.00026	10.8878	10.5633	11.0757	11.1893	11.0185	12.0962	11.9681	12.0058
Sctr	secretin receptor	NM_001012322	1.23	9e-05	7.74567	7.79421	8.03823	7.97692	8.05934	8.95937	9.03849	8.99903
Sdc1	syndecan 1	NM_011519	1.03	0.00369	8.53309	8.78279	8.4699	8.66944	9.04661	9.83763	9.59799	9.61701
Sdc4	syndecan 4	NM_011521	1.27	0.01122	7.68694	7.7628	7.56843	7.54255	7.3548	9.16734	8.35865	9.46423
Sdk1	sidekick homolog 1 (chicken)	NM_177879	1.07	0.00054	8.66944	8.45828	8.66645	8.62776	8.83664	9.58097	9.55471	9.77412
Sec14l2	SEC14-like 2 (S. cerevisiae)	NM_144520	1.32	0.00024	7.20151	7.31004	7.34319	7.68124	7.57837	8.64205	8.4971	8.59712
Selenbp1	selenium binding protein 1	NM_009150	1.02	0.00106	9.75416	10.027	10.2436	10.3923	10.0538	10.8233	10.9253	10.9764
Selm	selenoprotein M	NM_053267	1.57	0.00015	9.68453	9.89226	10.1619	10.2241	9.96312	11.4527	11.2625	11.3521
Sepp1	selenoprotein P, plasma, 1	NM_001042614	1.62	0.00062	12.9552	13.1273	13.5426	13.4067	13.2311	14.4431	14.5224	15.0149
Serinc3	serine incorporator 3	NM_012032	1.11	0.04508	11.7731	12.0459	12.9139	13.0492	12.8733	12.5587	13.8319	12.6547
Serpinb6c	serine (or cysteine) peptidase inhibitor, clade B, member 6c	NM_148942	1.08	0.01641	9.55243	9.87848	10.3642	10.4693	10.0809	10.2491	11.0808	11.0629
Serpine2	serine (or cysteine) peptidase inhibitor, clade E, member 2	NM_009255	1.39	0.0027	7.52894	7.90351	7.95601	8.12218	7.8607	8.71939	9.10624	9.4966
Serpinf1	serine (or cysteine) peptidase inhibitor, clade F, member 1	NM_011340	1.02	0.00205	8.84441	8.6865	9.38397	9.08489	9.00694	9.58678	9.79842	9.96867
Sfrp2	secreted frizzled-related protein 2	NM_009144	1.56	0.00024	9.71982	9.75102	9.90698	10.0765	9.9371	11.5534	11.1059	11.2287
Sfrp4	secreted frizzled-related protein 4	NM_016687	1.24	0.00182	7.37014	7.37069	7.54641	7.56129	8.14115	8.71188	8.50333	8.61609
Sft2d1	SFT2 domain containing 1	NM_134114	1.3	0.03828	6.15987	6.11634	6.13057	5.81057	7.13378	7.7039	7.68475	6.92184
Sft2d2	SFT2 domain containing 2	NM_145512	1.21	0.00015	8.96291	9.03803	9.29262	9.24978	9.2304	10.2942	10.0851	10.2537
Sgsh	N-sulfoglucosamine sulfohydrolase (sulfamidase)	NM_018822	1.11	0.00025	8.4328	8.62867	8.63776	8.64588	8.66245	9.52955	9.72622	9.67568
Sh2b3	SH2B adaptor protein 3	NM_008507	1	0.00321	8.60038	8.79238	8.97799	8.44837	8.74084	9.52858	9.73534	9.83585
Sh3bgr	SH3-binding domain glutamic acid-rich protein	NM_015825	1.75	0.01492	6.71339	7.09869	7.37992	7.40514	7.24911	9.30834	8.97029	7.69305
Sh3bp1	SH3-domain binding protein 1	NM_009164	1.5	0.00022	7.60455	7.88874	8.07598	8.07247	8.33483	9.17461	9.34866	9.21849
She	src homology 2 domain-containing transforming protein E	NM_172530	1	0.00396	8.94663	9.37857	9.21219	9.03411	9.16121	9.89164	10.2237	10.3794
Sipa1	signal-induced proliferation associated gene 1	NM_001164481	1.16	0.00021	11.8267	11.8232	12.1457	12.0903	12.0634	12.8264	13.0693	13.0456
Sirpa	signal-regulatory protein alpha	NM_007547	1.28	0.00135	10.5587	10.4861	10.5112	10.5137	10.5725	11.4136	11.9532	12.027
Skap2	src family associated phosphoprotein 2	NM_018773	1.73	0.0002	8.54303	8.78994	8.98246	8.90407	8.93231	10.1588	10.6185	10.4238
Slc11a1	solute carrier family 11 (proton-coupled divalent metal ion transporters), member 1	NM_013612	1.96	0.00115	8.59316	8.47687	8.42417	9.07096	8.75457	10.0188	10.76	10.6957
Slc12a4	solute carrier family 12, member 4	NM_009195	1	0.00316	9.12267	9.57412	9.88703	9.73608	9.74263	10.1908	10.2612	10.5798
Slc13a4	solute carrier family 13 (sodium/sulfate symporters), member 4	NM_172892	1.29	0.00334	9.04337	8.47687	9.75463	9.67209	9.49223	9.87277	9.87978	10.4121
Slc13a5	solute carrier family 13 (sodium-dependent citrate transporter), member 5	NM_001004148	1.84	0.00011	7.5411	7.43411	7.47015	7.6248	7.78423	9.3655	9.17493	9.44947
Slc15a3	solute carrier family 15, member 3	NM_023044	1.42	0.00069	7.12283	7.23002	7.38909	7.33427	7.3548	8.28454	8.61563	8.902
Slc16a7	solute carrier family 16 (monocarboxylic acid transporters), member 7	NM_011391	2.34	0.00527	11.0141	11.2165	13.4645	12.1152	12.4653	12.767	13.8063	13.7901
Slc16a9	solute carrier family 16 (monocarboxylic acid transporters), member 9	NM_025807	1.11	0.00047	7.27729	7.25267	7.82058	7.57365	7.60177	8.27117	8.32024	8.53673
Slc19a2	solute carrier family 19 (thiamine transporter), member 2	NM_054087	1.1	0.00099	8.48759	8.40181	8.5984	8.69827	8.91616	9.76456	9.4507	9.42404
Slc1a5	solute carrier family 1 (neutral amino acid transporter), member 5	NM_009201	1.16	0.00288	7.56796	8.15956	8.10673	7.89822	8.27554	9.13931	8.88798	9.04781
Slc1a6	solute carrier family 1 (high affinity aspartate/glutamate transporter), member 6	NM_009200	1.35	0.00048	9.03084	9.39821	9.45911	9.57814	9.7831	10.5554	10.4798	10.6636
Slc22a21	solute carrier family 22 (organic cation transporter), member 21	NM_019723	1.41	0.00028	7.73851	7.7719	7.89292	8.18006	8.3126	9.23302	9.19937	9.07331
Slc25a13	solute carrier family 25 (mitochondrial carrier, adenine nucleotide translocator), member 13	NM_015829	1.03	0.00159	9.52185	9.85827	10.0019	10.1423	9.77571	10.763	10.6017	10.7855
Slc25a37	solute carrier family 25, member 37	NM_026331	1.74	0.01125	13.3656	12.7662	13.8618	14.1427	12.8463	15.1797	14.6404	14.5889
Slc26a11	solute carrier family 26, member 11	NM_178743	1.22	0.00021	8.61012	8.69782	8.88425	9.07011	9.16873	9.88981	9.82631	9.91169
Slc38a4	solute carrier family 38, member 4	NM_027052	1.61	0.00042	6.89633	6.65195	6.47066	6.72366	7.04644	8.38451	8.34346	8.41389
Slc38a5	solute carrier family 38, member 5	NM_172479	1.31	0.00101	12.0191	12.1229	12.5612	12.4593	12.3568	13.1113	13.3351	13.705
Slc39a8	solute carrier family 39 (metal ion transporter), member 8	NM_001135150	1.12	0.00246	9.83457	10.1336	10.3115	10.124	9.97379	10.8921	11.0289	11.3885
Slc40a1	solute carrier family 40 (iron-regulated transporter), member 1	NM_016917	1.16	0.00681	10.267	10.4715	10.6317	10.4965	10.3633	11.0254	11.7605	11.7936
Slc41a3	solute carrier family 41, member 3	NM_027868	1.33	0.00019	7.34319	7.46506	7.41706	7.44191	7.58731	8.58567	8.78361	8.83546
Slc46a3	solute carrier family 46, member 3	NM_027872	1.02	0.00199	9.28077	9.40654	9.40021	9.34055	9.29964	10.059	10.456	10.585
Slc4a1	solute carrier family 4 (anion exchanger), member 1	NM_011403	1.4	0.01278	11.2825	11.1808	11.8126	11.9438	10.8378	12.9466	12.4177	12.5211
Slc6a13	solute carrier family 6 (neurotransmitter transporter, GABA), member 13	NM_144512	1.13	0.00631	9.68874	8.95238	10.0761	10.014	9.82794	10.2537	10.4232	10.6821
Slc6a15	solute carrier family 6 (neurotransmitter transporter), member 15	NM_175328	1.06	0.01421	8.67574	8.08115	8.62936	9.09044	8.44979	9.48193	9.16992	9.66245
Slc6a20a	solute carrier family 6 (neurotransmitter transporter), member 20A	NM_139142	1.87	0.0471	10.9146	10.6742	11.8185	12.2002	9.94279	13.0137	12.6513	12.3178
Slc6a9	solute carrier family 6 (neurotransmitter transporter, glycine), member 9	NM_008135	1.76	7e-05	10.3896	10.4654	10.9717	10.992	11.0472	12.3348	12.0845	12.1415
Slc7a10	solute carrier family 7 (cationic amino acid transporter, y+ system), member 10	NM_017394	1.25	0.0003	8.20335	7.98904	8.67298	8.80171	8.63084	9.42522	9.18255	9.43554
Slc7a7	solute carrier family 7 (cationic amino acid transporter, y+ system), member 7	NM_011405	1.22	0.00829	10.5303	10.5673	10.9449	10.4394	10.8262	11.3495	11.7242	12.2421
Slco2b1	solute carrier organic anion transporter family, member 2b1	NM_175316	1.34	0.00894	8.5394	9.47332	9.43918	9.27103	9.19106	10.0614	10.2706	10.7077
Slco4a1	solute carrier organic anion transporter family, member 4a1	NM_148933	1.34	0.00042	8.13507	8.20274	8.12896	7.8746	8.32221	9.61884	9.49242	9.41746
Smad3	MAD homolog 3 (Drosophila)	NM_016769	1.05	0.00054	10.8358	11.1882	11.283	11.1993	11.2287	12.0955	11.9993	12.0914
Smtnl2	smoothelin-like 2	NM_177776	2.45	5e-05	7.01332	7.05528	7.24436	7.19168	7.22008	9.5714	9.34221	9.5287
Snai2	snail homolog 2 (Drosophila)	NM_011415	1.04	0.00054	7.11048	6.80977	7.45892	7.28887	7.3298	8.06777	7.98014	7.9491
Snrpd1	small nuclear ribonucleoprotein D1	NM_009226	1.05	0.03362	11.9185	13.1502	13.0254	12.9676	12.8763	13.6951	13.6474	13.4238
Sord	sorbitol dehydrogenase	NM_146126	1.43	0.00021	9.62987	9.45885	9.85399	10.0319	10.0796	11.0032	11.0958	10.8106
Sostdc1	sclerostin domain containing 1	NM_025312	1.34	0.03455	7.3526	7.43411	7.98335	8.58836	7.14434	8.64588	8.39285	9.15885
Sox18	SRY-box containing gene 18	NM_009236	1.14	0.00381	8.55579	9.05384	8.81318	8.68978	8.83506	9.63509	9.98255	10.2259
Sox3	SRY-box containing gene 3	NM_009237	1.59	0.00074	11.8461	12.5148	12.514	12.4573	12.6955	13.8738	13.7099	13.7337
Sox7	SRY-box containing gene 7	NM_011446	1.07	0.02084	8.21962	8.71671	8.7719	8.07247	8.6974	9.3312	9.35521	9.92713
Sp110	Sp110 nuclear body protein	NM_175397	1.06	0.00846	7.89045	7.50928	7.89898	7.77149	7.30492	8.48129	8.97621	8.80776
Spag4	sperm associated antigen 4	NM_139151	1.07	0.00402	8.19906	8.15165	8.51151	8.36249	8.94407	9.48903	9.07104	9.1817
Spag6	sperm associated antigen 6	NM_015773	1.01	0.00402	8.11016	7.98531	8.22023	8.61241	7.94435	9.03428	9.01088	9.13507
Spata6	spermatogenesis associated 6	NM_026470	1.19	0.00179	8.9394	9.29749	9.24526	9.21871	9.14657	10.5096	9.99019	10.4374
Speer1-ps1	spermatogenesis associated glutamate (E)-rich protein 1, pseudogene 1	NR_001586	1.19	0.00901	7.67596	7.16742	7.87882	8.15165	7.4168	8.90351	8.47294	8.45994
Spna1	spectrin alpha 1	NM_011465	1.01	0.03909	6.53625	6.52943	7.31572	7.31685	6.51471	8.03291	7.36851	7.22008
Spp1	secreted phosphoprotein 1	NM_009263	1.71	0.00015	7.15545	6.9901	7.21977	7.49035	7.37341	8.60745	8.80937	8.92017
Spsb2	splA/ryanodine receptor domain and SOCS box containing 2	NM_013539	1.93	0.00017	8.76984	9.22889	9.53722	9.26151	9.54092	10.8656	10.9421	10.9935
Sqrdl	sulfide quinone reductase-like (yeast)	NM_021507	1	0.00481	8.73323	8.9393	9.15308	8.62365	8.81127	9.76072	9.6685	10.0819
Srgn	serglycin	NM_011157	1.04	0.00209	8.93286	9.175	9.27212	9.32165	9.09606	9.82546	10.1421	10.3005
Ssh3	slingshot homolog 3 (Drosophila)	NM_198113	1.06	0.0002	10.1224	10.2184	10.5699	10.6032	10.6507	11.3172	11.1388	11.2458
St14	suppression of tumorigenicity 14 (colon carcinoma)	NM_011176	1.96	0.01508	7.49735	7.56129	8.15735	7.90463	7.54882	8.40913	10.0995	9.9741
St6galnac6	ST6 (alpha-N-acetyl-neuraminyl-2,3-beta-galactosyl-1,3)-N-acetylgalactosaminide alpha-2,6-sialyltransferase 6	NM_016973	1.22	0.00114	10.531	10.3632	10.7472	10.6268	10.8454	11.3551	11.8071	11.8345
Stab1	stabilin 1	NM_138672	1.71	0.00261	11.1586	11.1197	11.6836	11.789	11.1213	12.3507	13.11	13.0774
Stard10	START domain containing 10	NM_019990	1.4	0.00565	7.18859	7.48533	7.52919	7.50233	6.9737	9.13202	8.28598	8.79948
Stard13	StAR-related lipid transfer (START) domain containing 13	NM_001163493	1.01	0.00249	8.42862	8.53089	8.94316	8.62548	8.52967	9.33588	9.41779	9.72601
Stard5	StAR-related lipid transfer (START) domain containing 5	NM_023377	1.14	0.00014	6.90124	6.81458	7.13507	7.07748	7.06811	7.94837	8.07514	7.96921
Stard8	START domain containing 8	NM_199018	1.4	0.00256	9.03652	9.67032	9.42744	9.81478	9.56991	10.5744	10.6539	11.0438
Stat6	signal transducer and activator of transcription 6	NM_009284	1.38	0.00143	7.56796	7.86302	7.3208	7.81578	7.89709	8.91579	9.1865	9.17352
Stbd1	starch binding domain 1	NM_175096	2.02	6e-05	7.92035	8.06979	8.36277	8.2175	8.32896	10.1515	9.89539	9.99541
Steap1	six transmembrane epithelial antigen of the prostate 1	NM_027399	1.62	0.00015	6.57837	6.69174	7.224	7.01262	7.01193	8.23706	8.11081	8.42167
Stim1	stromal interaction molecule 1	NM_009287	1.47	0.00012	10.2524	10.3284	10.7569	10.6762	10.8173	11.624	11.7696	11.8787
Stk17b	serine/threonine kinase 17b (apoptosis-inducing)	NM_133810	1.12	0.00046	8.18146	8.31515	8.52809	8.62205	8.29935	9.42522	9.38411	9.28179
Stom	stomatin	NM_013515	1.4	0.00148	7.96578	8.04883	8.29749	8.27467	7.95201	9.02081	9.57104	9.61936
Stra13	stimulated by retinoic acid 13	NM_016665	1.39	0.00079	10.8292	11.2488	11.1524	11.4236	11.6163	12.4636	12.4687	12.3656
Sts	steroid sulfatase	NM_009293	1.26	0.0013	8.35177	8.89387	9.27015	9.01315	9.34527	9.81178	9.93655	9.89619
Stx4a	syntaxin 4A (placental)	NM_009294	1	0.00031	10.7536	10.7612	10.7586	10.9878	10.8119	11.8144	11.7099	11.7586
Suclg2	succinate-Coenzyme A ligase, GDP-forming, beta subunit	NM_011507	1.06	0.00022	8.45198	8.53892	8.56057	8.74504	8.61298	9.54954	9.59246	9.51126
Sulf1	sulfatase 1	NM_172294	1.22	0.00703	10.0815	9.89045	10.7337	10.8453	10.1895	11.4685	10.8222	11.3167
Sulf2	sulfatase 2	NM_028072	1.56	0.00134	8.98388	9.66911	10.2482	9.97987	10.3146	10.7249	11.0898	10.8469
Sult1a1	sulfotransferase family 1A, phenol-preferring, member 1	NM_133670	1.11	0.00074	7.06743	7.21371	7.7402	7.83289	7.57837	8.09077	8.2131	8.43697
Svil	supervillin	NM_153153	1.1	0.00023	10.2995	10.4053	10.7054	10.663	10.4924	11.4837	11.4579	11.4054
Sykb	spleen tyrosine kinase	NM_011518	1.18	0.0014	8.61195	8.53528	8.52809	8.8857	8.66066	9.4669	9.89164	9.91438
Syngr1	synaptogyrin 1	NM_009303	1.06	0.04735	8.2738	8.12896	7.84019	8.41653	7.83348	8.55675	9.51021	9.70919
Syngr2	synaptogyrin 2	NM_009304	1.31	0.00021	10.9525	11.0453	11.3075	11.2337	11.0916	12.1569	12.3667	12.4104
Tagln2	transgelin 2	NM_178598	1.23	0.0006	9.56813	9.82118	9.71735	9.87258	9.89728	11.0086	10.7104	11.0688
Tap2	transporter 2, ATP-binding cassette, sub-family B (MDR/TAP)	NM_011530	2.27	5e-05	7.99541	8.04883	8.08148	8.00527	7.84038	10.1825	10.2638	10.4335
Tbx1	T-box 1	NM_011532	1.05	0.0016	9.12533	9.15829	9.23885	9.23002	8.92555	9.96578	10.2227	10.3872
Tbxas1	thromboxane A synthase 1, platelet	NM_011539	1.58	0.0025	7.70865	7.54061	7.94435	7.99081	7.12799	9.05291	9.27758	9.29318
Tcf7	transcription factor 7, T-cell specific	NM_009331	1.17	0.00017	7.8005	8.03823	8.09671	8.15165	8.0911	9.09325	9.09713	9.07915
Tcfeb	transcription factor EB	NM_001161722	1.47	0.0007	6.40939	6.82893	6.83526	6.65284	6.83763	8.18952	7.82774	8.26165
Tcfl5	transcription factor-like 5 (basic helix-loop-helix)	NM_178254	1.53	8e-05	6.29232	6.29806	6.24911	6.40514	6.28887	7.88111	7.71553	7.88417
Tcirg1	T-cell, immune regulator 1, ATPase, H+ transporting, lysosomal V0 protein A3	NM_016921	1.08	0.00128	9.05325	9.03411	9.08098	9.1803	9.38397	9.87392	10.2867	10.1992
Tcn2	transcobalamin 2	NM_015749	1.32	0.00028	10.968	11.1291	11.2794	11.2531	11.2474	12.1587	12.405	12.5409
Tcp11	t-complex protein 11	NM_013687	1.27	0.00094	8.0121	8.08115	8.45353	8.42862	8.19691	9.08796	9.25252	9.5998
Tdrd7	tudor domain containing 7	NM_146142	1.11	0.00014	10.2413	10.3039	10.4311	10.3778	10.4629	11.3408	11.3622	11.452
Tead3	TEA domain family member 3	NM_011566	1.11	0.00059	7.46404	7.67992	7.93572	7.83881	8.17024	8.75437	8.66977	8.61988
Tec	tec protein tyrosine kinase	NM_001113460	1.2	0.00035	7.71639	7.60964	7.7402	7.81578	7.74041	8.67926	8.85701	9.04661
Tekt1	tektin 1	NM_011569	1.24	0.00332	8.9394	8.34374	9.38033	9.52809	9.01088	9.77463	9.85146	10.0283
Tesc	tescalcin	NM_021344	2.35	5e-05	9.46276	9.42659	10.0696	10.1345	10.1672	11.9918	11.6884	11.6923
Tfpi	tissue factor pathway inhibitor	NM_001177319	1.16	0.00057	7.49285	7.43411	7.56843	7.33427	7.66311	8.6131	8.48293	8.77221
Tg	thyroglobulin	NM_009375	1.19	0.01971	6.94618	7.47776	8.42233	7.64611	8.0372	7.96542	8.79523	8.44915
Tgfb1	transforming growth factor, beta 1	NM_011577	1	0.00246	7.84896	8.10535	8.05292	7.92637	7.97259	8.68297	9.06234	9.17709
Tgfb2	transforming growth factor, beta 2	NM_009367	1.05	0.00135	9.01393	9.07915	9.28077	9.06743	8.77293	10.1002	10.0345	10.1525
Tgfbr2	transforming growth factor, beta receptor II	NM_009371	1.31	0.00174	10.3702	10.5587	10.9604	10.6477	10.7848	11.4498	11.769	12.1011
Tgfbr3	transforming growth factor, beta receptor III	NM_011578	1.1	0.00032	7.57955	7.44243	7.63708	7.84471	7.59805	8.55051	8.60837	8.68343
Tgif1	TGFB-induced factor homeobox 1	NM_001164075	1.54	0.00023	9.78627	10.0932	10.3405	10.0898	10.3851	11.514	11.3737	11.5484
Tgm2	transglutaminase 2, C polypeptide	NM_009373	1.23	0.00199	9.01009	8.53089	8.85701	9.28367	9.34527	9.9985	10.024	9.97073
Thbs1	thrombospondin 1	NM_011580	1.11	0.00037	7.81498	7.98264	8.29261	8.1946	8.05427	8.93148	9.11618	8.97441
Thoc7	THO complex 7 homolog (Drosophila)	NM_001013578	1.34	0.00274	7.96975	8.32488	8.13923	8.63106	8.15197	9.4125	9.79014	9.24733
Tie1	tyrosine kinase with immunoglobulin-like and EGF-like domains 1	NM_011587	1.16	0.00138	9.51632	9.90698	9.84764	9.82754	9.72499	10.6307	10.9291	11.0688
Tlr1	toll-like receptor 1	NM_030682	1.1	0.00092	7.01332	6.91139	6.74567	6.93995	6.81137	7.81778	8.24228	8.12574
Tlr2	toll-like receptor 2	NM_011905	1.59	0.0002	7.44479	7.41288	7.78237	7.68875	7.57957	8.7794	9.08237	9.19969
Tlr6	toll-like receptor 6	NM_011604	1.04	0.00132	6.39124	6.15355	6.52356	6.3072	6.42731	7.08813	7.37775	7.47826
Tlr7	toll-like receptor 7	NM_133211	1.45	0.00102	7.31004	6.80977	7.3298	7.42626	7.14434	8.2662	8.56819	8.69881
Tm6sf1	transmembrane 6 superfamily member 1	NM_145375	1.14	0.00083	8.81938	9.0426	9.09853	8.82714	8.87229	9.90557	10.0547	10.2394
Tmbim1	transmembrane BAX inhibitor motif containing 1	NM_027154	1.39	0.0004	7.91102	7.97118	8.18921	8.13443	8.57884	9.2393	9.41402	9.34983
Tmc6	transmembrane channel-like gene family 6	NM_145439	1.62	0.00011	8.46135	8.77118	8.56724	8.70865	8.68234	10.2347	10.2026	10.2841
Tmem123	transmembrane protein 123	NM_133739	1.12	0.0033	9.22716	9.86738	9.87364	9.67783	9.624	10.7367	10.5108	10.7649
Tmem132e	transmembrane protein 132E	NM_023438	1.59	0.00012	8.27816	8.56546	8.50606	8.42653	8.5676	10.1144	9.92653	10.0017
Tmem140	transmembrane protein 140	NM_197986	1.06	0.00125	7.82972	7.44243	7.58402	7.55507	7.37341	8.55675	8.7196	8.81938
Tmem159	transmembrane protein 159	NM_145586	1.19	0.00234	7.26679	7.61287	7.56843	7.62022	7.57837	8.89614	8.27903	8.72856
Tmem160	transmembrane protein 160	NM_026938	1.27	0.00017	10.9157	10.9043	11.3909	11.1814	11.429	12.2025	12.2337	12.1158
Tmem164	transmembrane protein 164	NM_177592	1.14	0.00017	11.4863	11.6844	11.83	11.8204	11.754	12.6921	12.7285	12.7489
Tmem22	transmembrane protein 22	NM_001101483	1.13	0.00368	6.78218	7.46811	6.92926	7.19783	7.04644	8.32755	8.12024	8.31685
Tmem37	transmembrane protein 37	NM_019432	1.09	0.00094	10.2461	10.2385	10.5132	10.2674	10.2504	11.111	11.4026	11.4813
Tmem49	transmembrane protein 49	NM_029478	1	0.0134	9.7832	10.5591	10.6284	10.6578	10.972	10.9813	11.3641	11.1781
Tmem63a	transmembrane protein 63a	NM_144794	1.34	0.0003	7.56796	7.94581	8.06474	7.9571	8.02167	8.98371	9.18255	9.11732
Tmem86a	transmembrane protein 86A	NM_026436	1.37	0.00764	9.03411	9.95392	10.1949	10.2753	9.98402	10.5014	11.0466	11.048
Tnfaip2	tumor necrosis factor, alpha-induced protein 2	NM_009396	1.49	0.00015	6.9211	6.97943	7.21006	7.0546	6.96723	8.41864	8.32165	8.57223
Tnfaip3	tumor necrosis factor, alpha-induced protein 3	NM_009397	1.06	0.00025	7.40992	7.4168	7.59898	7.3614	7.52209	8.43202	8.46557	8.52062
Tnfaip8	tumor necrosis factor, alpha-induced protein 8	NM_134131	1.46	0.00012	7.57554	7.39393	7.95892	8.00527	7.80252	8.87412	8.94974	9.00799
Tnfaip8l2	tumor necrosis factor, alpha-induced protein 8-like 2	NM_027206	1.17	0.03761	8.15165	8.84941	9.33525	8.68978	8.18843	9.34527	9.92972	9.7484
Tnfrsf10b	tumor necrosis factor receptor superfamily, member 10b	NM_020275	1.28	0.02505	7.50631	8.73132	8.58155	8.52748	9.19106	9.42738	9.50581	9.27431
Tnfrsf12a	tumor necrosis factor receptor superfamily, member 12a	NM_013749	1.53	0.00014	7.94343	8.14625	8.52062	8.32446	8.37965	9.58273	9.45879	9.67485
Tnfrsf19	tumor necrosis factor receptor superfamily, member 19	NM_013869	1.01	0.0021	10.9455	10.9794	11.1448	11.0991	11.2614	12.2775	11.7422	11.9051
Tnfrsf1a	tumor necrosis factor receptor superfamily, member 1a	NM_011609	1.38	0.00023	9.75789	9.89026	10.2179	10.1329	9.86628	11.1335	11.223	11.262
Tnfrsf1b	tumor necrosis factor receptor superfamily, member 1b	NM_011610	1.01	0.0035	6.48884	6.50779	6.40621	6.47472	6.39017	7.19229	7.48633	7.85409
Tnip2	TNFAIP3 interacting protein 2	NM_139064	1.37	0.0001	7.98691	8.03514	8.33008	8.23032	8.39647	9.40574	9.30478	9.44061
Tnni3	troponin I, cardiac 3	NM_009406	1.71	0.00052	7.33818	7.90689	7.87344	8.19937	8.30905	9.3349	9.32277	9.32896
Tom1	target of myb1 homolog (chicken)	NM_001136259	1.1	0.00017	11.0354	11.0283	11.1015	11.1535	10.9941	12.0647	12.1467	12.1746
Tomm40	translocase of outer mitochondrial membrane 40 homolog (yeast)	NM_001109748	1.03	0.01963	11.4492	12.2323	12.0192	12.0831	12.661	12.9948	12.8481	12.7789
Tor3a	torsin family 3, member A	NM_023141	1.11	0.001	7.65464	7.27554	7.59152	7.53138	7.84627	8.57175	8.60837	8.53089
Tpcn1	two pore channel 1	NM_145853	1.02	0.00124	11.3835	11.579	11.7562	11.8071	11.9013	12.2659	12.5583	12.6822
Tpd52	tumor protein D52	NM_001025261	1.42	0.00037	9.61465	9.57731	9.73894	9.92128	9.73174	10.7451	11.1586	11.1516
Tpd52l1	tumor protein D52-like 1	NM_009413	1.61	0.00064	8.55914	8.52234	9.05367	9.16789	8.80967	10.3446	9.79842	10.3208
Tpm2	tropomyosin 2, beta	NM_009416	1.19	0.00101	8.3143	8.666	8.79035	8.89728	8.58285	9.50525	9.76093	9.78841
Tradd	TNFRSF1A-associated via death domain	NM_001033161	1.09	0.00064	9.19476	9.19737	9.55986	9.30492	9.19829	10.2359	10.413	10.2208
Traf5	TNF receptor-associated factor 5	NM_011633	1	0.00138	7.37014	7.73259	7.7686	7.53503	7.76653	8.44035	8.56117	8.6407
Trem2	triggering receptor expressed on myeloid cells 2	NM_031254	1.38	0.01552	10.5203	10.627	10.7017	10.5968	10.0251	11.3049	12.1232	12.4456
Treml1	triggering receptor expressed on myeloid cells-like 1	NM_027763	1.5	0.00017	8.32291	8.10066	8.93027	8.80393	8.61586	9.66456	9.77474	9.70833
Trf	transferrin	NM_133977	1.3	0.00078	11.4863	11.5938	11.7879	11.6053	11.5845	12.5414	12.9241	13.0445
Trhr	thyrotropin releasing hormone receptor	NM_013696	1.22	0.00034	6.63209	6.63118	6.84078	6.85331	7.12283	7.93553	7.91252	7.7121
Trib3	tribbles homolog 3 (Drosophila)	NM_175093	1.44	0.00414	7.12283	7.74062	7.46659	7.34679	7.18053	8.85467	9.27088	8.47877
Trim10	tripartite motif-containing 10	NM_011280	1.2	0.02131	8.45841	8.11894	8.90539	9.13859	8.11146	9.85058	9.36769	9.25244
Trim16	tripartite motif-containing 16	NM_053169	1	0.00106	6.50532	6.69174	6.94544	6.6786	6.90689	7.68584	7.66756	7.42784
Trim25	tripartite motif-containing 25	NM_009546	1.2	0.00027	11.4767	11.2219	11.2908	11.3208	11.3913	12.4269	12.6213	12.6138
Trim79	tripartite motif-containing 79	NM_199146	1	0.00927	6.72707	6.99789	6.70477	6.97154	6.70736	7.85992	7.48985	8.24377
Trip10	thyroid hormone receptor interactor 10	NM_134125	1.02	0.01058	10.6117	10.7889	11.0786	10.5229	11.1654	12.0228	11.4889	11.6464
Trmt11	tRNA methyltransferase 11 homolog (S. cerevisiae)	NM_028604	1	0.00574	10.0777	9.72238	10.2315	10.0284	9.99258	10.5506	11.0188	11.1273
Trmt2b	TRM2 tRNA methyltransferase 2 homolog B (S. cerevisiae)	NM_001167995	1.05	0.00054	7.64115	7.31628	7.89898	7.83487	7.82058	8.43671	8.54738	8.61609
Trpc3	transient receptor potential cation channel, subfamily C, member 3	NM_019510	1.01	0.00537	8.53503	8.7328	9.13443	9.06323	9.47927	9.59991	9.38559	9.95256
Trpm1	transient receptor potential cation channel, subfamily M, member 1	NM_001039104	1.05	0.02433	13.7181	13.8554	14.6825	14.4199	14.1108	14.277	14.9884	15.2417
Tspan17	tetraspanin 17	NM_028841	1.99	5e-05	11.5425	11.7006	11.9848	11.9209	12.0668	13.5694	13.6233	13.6427
Tspan33	tetraspanin 33	NM_146173	2.35	5e-05	9.87848	9.83812	10.1888	10.4321	10.0614	12.2244	12.1375	12.251
Tspo	translocator protein	NM_009775	1.51	0.00124	8.98121	9.30649	9.7719	9.76855	9.17352	10.6322	10.8008	10.5376
Ttc12	tetratricopeptide repeat domain 12	NM_172770	1.48	0.00015	8.85818	9.10542	9.43058	9.5354	9.28555	10.4121	10.4572	10.5292
Ttr	transthyretin	NM_013697	2.02	0.04913	13.0529	12.4683	13.7611	14.99	12.6089	14.366	14.4543	15.5252
Ttyh2	tweety homolog 2 (Drosophila)	NM_053273	1.07	0.00086	11.7417	12.1196	12.1205	12.0145	12.0299	12.8733	13.0249	13.1174
Tubb6	tubulin, beta 6	NM_026473	1.58	0.00117	11.0752	11.6839	11.6534	11.5643	11.4469	13.0898	12.6564	13.1403
Tusc2	tumor suppressor candidate 2	NM_019742	1.08	0.01037	8.29806	8.47282	9.12283	8.71682	8.44786	9.1564	9.81228	9.43359
Txnip	thioredoxin interacting protein	NM_001009935	1	0.02368	12.5353	11.6522	12.2173	12.8101	12.4576	13.1164	13.1946	12.9631
Tyrobp	TYRO protein tyrosine kinase binding protein	NM_011662	1.68	0.00172	11.7914	11.5941	12.0092	12.0027	11.6899	12.8587	13.5997	13.6743
Uap1l1	UDP-N-acteylglucosamine pyrophosphorylase 1-like 1	NM_001033293	1.62	0.00015	8.52062	8.47282	8.80947	8.65687	8.50184	9.96578	10.229	10.1696
Uba7	ubiquitin-like modifier activating enzyme 7	NM_023738	1.26	0.00033	8.58002	8.37341	8.65385	8.61241	8.58285	9.54581	9.8986	9.77515
Ube2l6	ubiquitin-conjugating enzyme E2L 6	NM_019949	1.32	0.00836	11.2692	10.8262	11.3452	11.6849	10.7756	12.6113	12.3658	12.1211
Ube2z	ubiquitin-conjugating enzyme E2Z (putative)	NM_172300	1.7	0.02154	8.09077	9.68896	9.99126	9.17047	9.92388	10.5322	10.756	10.4773
Ucp2	uncoupling protein 2 (mitochondrial, proton carrier)	NM_011671	1.8	0.00214	8.88474	8.14625	8.42862	9.21158	8.85681	10.1643	10.4945	10.2913
Ucp3	uncoupling protein 3 (mitochondrial, proton carrier)	NM_009464	1.73	0.00012	9.02635	8.79867	9.41891	9.47193	9.27176	10.515	10.7988	10.6093
Ufsp1	UFM1-specific peptidase 1	NM_027356	1.6	0.00015	8.38761	8.71671	8.96272	8.73513	8.82675	10.1686	10.1935	10.0904
Ugt1a6b	UDP glucuronosyltransferase 1 family, polypeptide A6B	NM_201410	1.55	0.00911	9.0623	9.17352	9.32474	9.76622	8.96669	10.0392	10.8772	11.0886
Unc119	unc-119 homolog (C. elegans)	NM_011676	1.01	0.00579	12.251	12.2676	12.5237	12.8075	13.2388	13.3744	13.2898	13.131
Unc119b	unc-119 homolog B (C. elegans)	NM_175352	1.05	0.04126	8.69458	9.78085	9.34831	10.0403	9.63146	10.4768	10.2858	10.1005
Unc93b1	unc-93 homolog B1 (C. elegans)	NM_019449	1.39	0.00322	9.44631	9.29362	9.39299	9.40952	9.14959	10.2508	11.0314	11.0108
Uqcr10	ubiquinol-cytochrome c reductase, complex III subunit X	NM_197979	1.17	0.00469	12.025	12.7553	12.829	13.0382	12.6114	13.6137	13.6079	13.4705
Uqcrb	ubiquinol-cytochrome c reductase binding protein	NM_026219	1.37	0.04369	12.3539	12.9223	13.2831	13.0588	12.5462	13.1371	14.3096	14.5911
Usp2	ubiquitin specific peptidase 2	NM_198092	1.4	0.00018	7.90463	7.6722	7.94709	7.98904	7.97692	9.02341	9.24793	9.28077
Usp8	ubiquitin specific peptidase 8	NM_019729	2.73	0.00995	9.25908	7.94581	8.97388	9.90839	10.9169	10.8208	11.6752	11.5112
Vamp8	vesicle-associated membrane protein 8	NM_016794	1.2	0.00165	9.52894	9.42659	9.8012	9.84941	9.29677	10.5416	10.7412	10.7631
Vasn	vasorin	NM_139307	1.37	0.00012	8.25414	8.49735	8.67021	8.65374	8.64273	9.68923	9.74714	9.78617
Vat1l	vesicle amine transport protein 1 homolog-like (T. californica)	NM_173016	1.13	0.0083	11.2197	11.1464	11.5385	11.7464	10.9184	12.1733	12.2181	12.5374
Vav1	vav 1 oncogene	NM_011691	1.49	0.00084	9.43091	9.47542	9.56843	9.58414	9.24332	10.6008	11.0828	11.1388
Vax2	ventral anterior homeobox containing gene 2	NM_011912	2.89	8e-05	7.12283	7.09869	6.88417	6.90989	7.44191	9.98651	10.074	9.94535
Vill	villin-like	NM_001164567	1.23	0.00135	8.98744	9.01785	9.38882	9.05926	8.97038	10.0747	10.4993	10.1136
Vmn1r195	vomeronasal 1 receptor 195	NM_134223	1.09	0.0182	8.18472	7.84686	8.88474	8.93037	8.09639	9.40574	8.91588	9.00799
Vmn1r197	vomeronasal 1 receptor 197	NM_134244	1.06	0.00165	6.47066	6.39124	6.47978	6.24911	6.40088	7.6515	7.6339	7.19783
Vmn2r-ps134	vomeronasal 2, receptor, pseudogene 134	XM_884146	1.27	0.0045	7.21371	7.30777	7.12024	7.51323	7.48155	8.06407	8.70206	8.82207
Vpreb2	pre-B lymphocyte gene 2	NM_016983	2.26	0.02111	9.36201	10.0301	10.5529	9.87282	8.71682	11.0944	12.4764	12.2847
Vstm2a	V-set and transmembrane domain containing 2A	NM_145967	1.2	0.00031	7.68299	7.67992	7.7151	7.42626	7.71124	8.96993	8.78923	8.88083
Vwa5a	von Willebrand factor A domain containing 5A	NM_172767	1.07	0.0006	7.87267	7.82714	7.7936	7.93221	7.56033	8.8987	8.86399	9.00404
Wbscr27	Williams Beuren syndrome chromosome region 27 (human)	NM_024479	1.11	0.00503	7.14911	7.10918	7.52919	7.30492	8.09639	8.17649	8.25385	8.29892
Wdfy4	WD repeat and FYVE domain containing 4	NM_001146022	1.47	0.0012	8.56391	8.32024	8.57365	8.54484	8.41442	9.51588	10.2069	10.0212
Wdr16	WD repeat domain 16	NM_027963	1.17	0.01263	7.76051	7.57696	8.08647	8.49298	7.49835	8.85467	8.6185	9.04183
Wdr63	WD repeat domain 63	NM_172864	1.25	0.02861	8.02652	7.95873	8.56486	9.05121	7.65195	9.33588	9.04661	9.35728
Wdr86	WD repeat domain 86	NM_001081441	1.23	0.01397	9.34631	9.16428	9.91237	9.92435	9.05748	10.5464	10.1431	10.7709
Wfdc2	WAP four-disulfide core domain 2	NM_026323	2.48	0.00028	7.55147	7.69979	8.71242	8.77149	8.33344	10.5239	10.0813	9.72206
Wfs1	Wolfram syndrome 1 homolog (human)	NM_011716	1.73	0.00128	8.51595	8.66356	8.5984	9.01872	9.00158	10.5232	9.85895	10.5876
Whrn	whirlin	NM_001008791	1.06	0.0016	11.5496	11.7467	11.334	11.6761	11.7899	12.7882	12.5757	12.7577
Whsc1l1	Wolf-Hirschhorn syndrome candidate 1-like 1 (human)	NM_001081269	1.62	0.00452	12.7739	12.7096	12.7121	12.8587	12.288	13.7595	14.565	14.7535
Wipf1	WAS/WASL interacting protein family, member 1	NM_153138	1.43	0.00056	7.94837	8.02202	8.32615	8.15672	7.77355	9.31692	9.48394	9.45185
Wipi1	WD repeat domain, phosphoinositide interacting 1	NM_145940	1.64	8e-05	8.50047	8.52564	8.79827	8.78647	9.0128	10.1625	10.0731	10.2091
Wls	wntless homolog (Drosophila)	NM_026582	1.53	0.00085	9.76508	9.0977	9.98059	10.1157	9.9901	11.0001	10.8147	11.0618
Wwc2	WW, C2 and coiled-coil domain containing 2	NM_133791	1.12	0.00012	10.9981	11.0254	11.0935	11.1512	11.1183	12.148	12.158	12.0839
X99384	cDNA sequence X99384	NM_013753	1.13	0.00046	8.9551	9.13739	8.99894	9.06701	9.21659	10.0643	10.1413	10.3311
Xpnpep2	X-prolyl aminopeptidase (aminopeptidase P) 2, membrane-bound	NM_133213	1.02	0.00453	6.668	6.75572	6.89709	6.74483	7.4168	7.7686	7.75843	7.65553
Ybx2	Y box protein 2	XM_001475137	1.64	0.00017	10.3116	10.48	10.7993	10.6325	10.6965	12.2708	11.9128	11.9322
Zbed4	zinc finger, BED domain containing 4	NM_181412	2.02	0.03463	9.81168	10.2469	10.6829	10.3676	9.50928	10.8044	12.6192	12.7185
Zbtb46	zinc finger and BTB domain containing 46	NM_028125	1.02	0.0047	7.44217	7.84451	8.29261	8.1113	7.85097	8.89614	8.59759	8.49235
Zcchc24	zinc finger, CCHC domain containing 24	NM_001101433	1.43	0.00015	10.4772	10.3296	10.93	10.8477	10.7993	11.9749	11.695	11.8374
Zdhhc2	zinc finger, DHHC domain containing 2	NM_178395	1.05	0.00815	7.85915	8.27874	7.7039	8.27467	8.38424	9.26591	9.07439	9.02894
Zfhx2	zinc finger homeobox 2	NM_001039198	1.9	0.02477	11.2738	11.5643	12.0388	12.1343	11.1904	12.2486	13.7158	14.0042
Zfp13	zinc finger protein 13	NM_011747	1.71	0.02077	10.0278	10.1156	10.5203	10.3669	10.0671	10.7443	12.2332	12.353
Zfp365	zinc finger protein 365	NM_178679	1.07	0.00087	8.06895	8.12574	8.37096	8.38856	8.08148	9.33239	9.11829	9.0396
Zfpm1	zinc finger protein, multitype 1	NM_009569	1.59	0.00028	10.4071	10.7759	10.9251	10.9338	10.5937	12.2309	12.1061	12.2136
Zfyve21	zinc finger, FYVE domain containing 21	NM_026752	1.1	0.01123	8.89595	8.9829	8.98246	9.26576	9.66361	10.2923	9.62468	10.203
Zkscan1	zinc finger with KRAB and SCAN domains 1	NM_133906	1.03	0.00534	11.9166	12.5353	12.979	13.0893	12.7862	13.3857	13.3005	13.0716
Zkscan4	zinc finger with KRAB and SCAN domains 4	NM_001039115	1.14	0.03531	7.95492	7.84686	8.13475	8.0241	7.79563	8.25974	9.42101	9.45185
Zyx	zyxin	NM_011777	1	0.00055	12.2017	12.4589	12.73	12.6437	12.6449	13.2076	13.3828	13.4096
Zzz3	zinc finger, ZZ domain containing 3	NM_001080755	1.16	0.03038	8.79147	9.80524	9.71918	9.9394	10.5988	10.4892	10.5274	10.3695

## Sheet: WT vs. DKO E14.5 DOWN
GeneSymbol	GeneName	RefSeqAccession	Coef.dkovsWT	p.value.adj.dkovsWT	US84903604_252800510106_S01_GE1_107_Sep09_1_1	US84903604_252800510106_S01_GE1_107_Sep09_1_2	US84903604_252800510106_S01_GE1_107_Sep09_1_3	US84903604_252800510106_S01_GE1_107_Sep09_1_4	US84903604_252800510106_S01_GE1_107_Sep09_2_1	US84903604_252800510106_S01_GE1_107_Sep09_2_2	US84903604_252800510106_S01_GE1_107_Sep09_2_3	US84903604_252800510106_S01_GE1_107_Sep09_2_4
0610010F05Rik	RIKEN cDNA 0610010F05 gene	NM_027860	-1.05	0.00029	9.44631	9.29634	9.16961	9.12799	9.27015	8.42233	8.23482	8.3015
0610010K14Rik	RIKEN cDNA 0610010K14 gene	NM_001177603	-1.12	0.00127	12.1125	11.789	11.6646	11.6547	11.5153	10.6471	11.0657	10.7726
1500009C09Rik	RIKEN cDNA 1500009C09 gene	XM_901684	-1.11	0.00012	12.1868	12.1944	12.0798	12.0324	12.051	11.0457	11.1321	11.0561
1700022A21Rik	glycerol-3-phosphate dehydrogenase 1-like pseudogene	NR_003953	-1.1	0.0019	9.41495	9.27554	9.09614	9.23721	8.98726	8.20212	7.98709	8.53528
1700030K09Rik	RIKEN cDNA 1700030K09 gene	NM_028170	-1.11	0.00664	10.2559	9.67032	9.81408	9.29735	9.85545	8.98371	8.79035	8.78115
2210008F06Rik	RIKEN cDNA 2210008F06 gene	XM_001002792	-1.13	0.00022	10.2142	10.0497	9.84608	9.94782	9.95873	8.90351	9.03118	9.07062
2310010M20Rik	RIKEN cDNA 2310010M20 gene	NM_183283	-1.56	0.00088	9.83002	9.68743	9.33874	8.91046	8.65575	8.33483	8.05325	8.20671
2610109H07Rik	RIKEN cDNA 2610109H07 gene	NM_027426	-1.23	0.00188	7.77438	7.56129	7.89898	7.30834	7.59805	6.45121	6.59526	6.26679
2610110G12Rik	RIKEN cDNA 2610110G12 gene	NM_028476	-1.08	0.00918	11.1375	11.018	10.1698	10.9071	10.9501	9.94572	10.1606	9.88817
2610203C20Rik	RIKEN cDNA 2610203C20 gene	NR_015483	-1.34	0.00032	9.84451	9.69076	9.82546	9.4485	9.74136	8.49135	8.46186	8.33427
2700081O15Rik	RIKEN cDNA 2700081O15 gene	NM_175381	-1.19	0.00017	10.6958	10.5113	10.3608	10.2786	10.3546	9.39587	9.4986	9.34423
2810006K23Rik	RIKEN cDNA 2810006K23 gene	NM_001134717	-1.24	0.00839	9.82833	9.58414	9.55986	9.58977	9.29677	8.84706	7.91961	8.64521
2810408A11Rik	RIKEN cDNA 2810408A11 gene	NM_027419	-1.07	0.00019	9.2387	9.15624	9.22468	9.22113	9.07682	8.12703	8.08281	8.16176
2900092D14Rik	RIKEN cDNA 2900092D14 gene	NR_027891	-1.04	0.00831	8.3143	8.35232	8.20976	7.89368	8.11504	7.6425	6.84588	7.37775
4833420G17Rik	RIKEN cDNA 4833420G17 gene	NM_026127	-1.1	0.00491	10.8018	10.5662	10.4588	10.3187	9.98495	9.81968	9.68847	9.24629
4930402H24Rik	RIKEN cDNA 4930402H24 gene	NM_029432	-1.13	0.00144	9.12816	8.84941	8.55051	8.39687	8.80776	8.00457	7.89083	7.69305
4931428F04Rik	RIKEN cDNA 4931428F04 gene	NM_028888	-1.21	0.00015	12.1758	12.0479	11.8306	11.917	11.798	10.9208	10.9544	10.8153
5730522E02Rik	RIKEN cDNA 5730522E02 gene	NR_027973	-1.19	0.00094	8.74431	8.28367	8.4971	8.3479	8.61586	7.39339	7.25148	7.32305
6330408A02Rik	RIKEN cDNA 6330408A02 gene	NM_177312	-1.01	0.00328	10.6266	10.7257	10.5474	10.3782	10.1067	9.40394	9.84784	9.75405
9330159F19Rik	RIKEN cDNA 9330159F19 gene	NM_001162537	-1.18	0.00069	10.457	10.0391	10.004	10.0284	9.95592	9.18658	9.07823	8.94288
A2bp1	ataxin 2 binding protein 1	NM_021477	-1.11	0.00089	11.6544	11.201	11.2004	11.1602	11.1508	10.3217	10.4097	10.2226
A730089K16Rik	RIKEN cDNA A730089K16 gene	XR_035181	-1.45	0.00015	9.88379	9.8537	9.49073	9.55854	9.33762	8.45404	8.51668	8.27467
Abcb8	ATP-binding cassette, sub-family B (MDR/TAP), member 8	NM_029020	-2.64	0.00037	11.4929	11.1096	11.0786	10.881	10.3868	8.28858	9.00519	8.69022
Accn2	amiloride-sensitive cation channel 2, neuronal	NM_009597	-1.31	0.00604	11.7895	11.8942	10.8995	11.7676	11.3708	10.7741	10.2283	10.5921
Adamts18	a disintegrin-like and metallopeptidase (reprolysin type) with thrombospondin type 1 motif, 18	NM_172466	-1.55	0.00016	9.87848	9.55243	9.69065	9.75421	9.85292	8.27569	8.09144	8.14083
Adprhl1	ADP-ribosylhydrolase like 1	NM_172750	-1.21	0.00411	8.66944	8.6131	8.66866	7.88912	8.16333	7.62753	7.33092	7.32305
AI504432	expressed sequence AI504432	NR_033498	-1.2	0.00352	8.95238	8.42862	8.30549	7.91027	8.49235	7.49735	7.59152	7.37368
Akap9	A kinase (PRKA) anchor protein (yotiao) 9	NM_194462	-1.41	0.00127	12.7119	12.4461	12.3548	12.2741	11.8077	11.3628	10.9888	11.1497
Akt3	thymoma viral proto-oncogene 3	NM_011785	-1.05	0.00083	9.60733	9.34235	9.35535	9.17555	9.37069	8.49286	8.51533	8.25974
Aldh1a3	aldehyde dehydrogenase family 1, subfamily A3	NM_053080	-1.55	0.00015	8.40514	8.14625	7.68956	7.67066	7.61425	6.79279	6.82337	6.55938
Aldoc	aldolase C, fructose-bisphosphate	NM_009657	-2.06	0.00272	13.8025	13.6351	13.5539	13.8235	13.6831	12.1665	10.8916	11.9105
Angptl6	angiopoietin-like 6	NM_145154	-1.12	0.00015	10.4029	10.2577	10.1841	10.1715	10.1606	9.25783	9.19106	9.19006
Apc2	adenomatosis polyposis coli 2	NM_011789	-1.15	0.00109	14.4439	14.2855	14.0912	14.1586	14.5234	13.1517	13.3596	13.1192
Arhgef7	Rho guanine nucleotide exchange factor (GEF7)	NM_001113517	-1.26	0.00103	11.9957	12.0566	12.0182	11.5698	11.8099	10.7322	10.985	10.5736
Arid1b	AT rich interactive domain 1B (SWI-like)	NM_001085355	-1.23	0.00015	8.49448	8.44657	8.17555	7.9821	8.11732	7.26679	7.16553	7.28887
Arl4d	ADP-ribosylation factor-like 4D	NM_025404	-1.27	0.00807	9.16129	9.69708	9.64092	8.85136	9.02635	8.02756	8.05934	8.40541
Arx	aristaless related homeobox	NM_007492	-1.16	0.00119	13.2745	13.3515	12.9948	12.662	12.806	12.4187	12.0148	12.0152
Atcay	ataxia, cerebellar, Cayman type homolog (human)	NM_178662	-1.37	0.00249	10.1774	10.0637	9.22566	10.0539	9.53114	8.8637	8.70973	8.67772
Atl1	atlastin GTPase 1	NM_178628	-1.38	0.0002	10.9647	10.7449	10.3843	10.4787	10.6697	9.46391	9.54225	9.43052
Atp6v0e2	ATPase, H+ transporting, lysosomal V0 subunit E2	NM_133764	-1.37	0.00013	12.9965	12.7442	12.7466	12.7709	12.6592	11.4991	11.5316	11.4696
Atxn7l3b	ataxin 7-like 3B	NM_001033474	-1.09	0.01438	14.9911	14.8289	14.2933	14.5756	14.6903	13.2663	14.0897	14.1029
B3galt1	UDP-Gal:betaGlcNAc beta 1,3-galactosyltransferase, polypeptide 1	NM_020283	-1.05	0.00012	9.63163	9.64678	9.06314	9.09276	9.07765	8.58238	8.61218	8.56867
Baiap2l2	BAI1-associated protein 2-like 2	NM_177580	-1.53	0.04979	9.86969	9.69458	9.87133	9.40394	7.87939	8.22008	8.2503	8.29175
Bat1a	HLA-B-associated transcript 1A	XM_001476489	-1.53	0.00012	11.5505	11.4193	10.9436	10.8666	11.0658	10.0747	9.97213	9.82923
BB094273	expressed sequence BB094273	XM_973091	-1.31	0.01965	11.8115	11.4341	10.933	11.2998	12.0292	10.3939	9.91891	10.6352
Bcl11b	B-cell leukemia/lymphoma 11B	NM_001079883	-1.02	0.00085	12.8113	12.4618	12.5047	12.4773	12.6025	11.7345	11.5847	11.5376
Bcl6	B-cell leukemia/lymphoma 6	NM_009744	-1.31	0.00194	9.80226	9.0426	9.24139	9.23915	9.18967	8.16396	8.04132	8.12153
Bcl7a	B-cell CLL/lymphoma 7A	NM_029850	-1.57	0.00023	11.3988	11.0636	10.8153	11.0567	11.1452	9.7243	9.61327	9.6543
Bend5	BEN domain containing 5	NM_026279	-1.14	0.00028	11.1109	10.869	10.7364	10.6994	10.775	9.93857	9.74368	9.87963
Brsk1	BR serine/threonine kinase 1	NM_001003920	-1.27	0.00115	13.0178	12.8927	12.9378	12.7797	13.0588	11.952	11.7123	11.3938
C330019L16Rik	RIKEN cDNA C330019L16 gene	NM_001034857	-1.54	0.02866	13.3411	12.9135	12.7689	12.4731	11.1278	11.6368	11.5014	11.6368
C330021F23Rik	RIKEN cDNA C330021F23 gene	NM_001024728	-1.26	0.00866	10.1212	10.6568	10.3575	10.2334	9.48746	9.06213	9.17726	9.14163
Cbx5	chromobox homolog 5 (Drosophila HP1a)	NM_001110216	-1.26	0.00028	11.521	11.2379	11.0453	10.9979	11.1706	10.1675	10.1898	10.0069
Ccdc82	coiled-coil domain containing 82	NM_025534	-1.29	0.0421	12.391	12.6209	12.3195	12.1791	12.1666	11.4082	10.3034	11.9246
Cd1d1	CD1d1 antigen	NM_007639	-1.09	0.00026	12.1676	12.1526	11.9681	12.0438	12.0253	11.2167	11.0433	10.9568
Cd22	CD22 antigen	NM_001043317	-1.48	0.0179	11.9352	11.6269	11.8966	11.6769	10.7065	10.6393	10.4222	9.84495
Cdc42ep3	CDC42 effector protein (Rho GTPase binding) 3	NM_026514	-1.02	0.00028	10.1233	9.89012	9.5998	9.58479	9.62068	8.9416	9.02514	8.99903
Cdk14	cyclin-dependent kinase 14	NM_011074	-1.1	0.02048	11.4281	11.661	10.6444	11.4215	10.8534	10.603	10.7445	9.97723
Cdk5r1	cyclin-dependent kinase 5, regulatory subunit 1 (p35)	NM_009871	-1.18	0.00034	14.8823	14.6766	14.565	14.4709	14.7186	13.6694	13.4898	13.6489
Cenpv	centromere protein V	NM_028448	-1.07	0.00123	12.9609	13.2132	12.9805	12.9238	12.6921	12.1092	12.1202	11.818
Chd3	chromodomain helicase DNA binding protein 3	NM_146019	-1.23	0.00027	15.7649	15.4662	15.3185	15.4126	15.4863	14.4396	14.397	14.3191
Chl1	cell adhesion molecule with homology to L1CAM	NM_007697	-1.37	0.00021	10.9684	10.6896	10.8758	10.6287	10.7816	9.39934	9.50581	9.4664
Cnr1	cannabinoid receptor 1 (brain)	NM_007726	-1.13	0.00148	12.9735	12.6152	12.8871	12.8158	12.5738	11.803	11.7223	11.4706
Cntn2	contactin 2	NM_177129	-1.7	0.00077	10.1558	10.0932	9.47358	9.96831	10.0892	8.22762	8.68036	8.3715
Commd3	COMM domain containing 3	NM_147778	-1.02	0.01362	12.4954	12.3656	12.3185	12.3073	11.5259	11.5297	11.249	11.4621
Copg2as2	coatomer protein complex, subunit gamma 2, antisense 2	NR_002845	-1.75	8e-05	10.3857	10.3466	10.0794	9.96975	9.76922	8.60964	8.66434	8.58402
Crtc1	CREB regulated transcription coactivator 1	NM_001004062	-1.28	0.00184	12.0787	11.9475	11.8774	11.88	11.6478	11.0618	10.3852	10.7527
Csrnp2	cysteine-serine-rich nuclear protein 2	NM_153407	-1.11	0.00026	10.5861	10.5779	10.4144	10.5507	10.5455	9.60368	9.35521	9.44702
Ctnna2	catenin (cadherin associated protein), alpha 2	NM_009819	-1.37	0.00022	13.2551	13.0254	13.0302	13.0386	13.1452	11.6308	11.7759	11.9159
Ctxn1	cortexin 1	NM_183315	-1.18	0.00037	12.1013	11.9455	11.8912	12.0352	11.8628	10.8374	10.9965	10.686
Cux2	cut-like homeobox 2	NM_007804	-1.12	0.00063	8.41667	8.6131	8.29261	8.16145	8.50457	7.45018	7.28077	7.44553
Cxx1c	CAAX box 1 homolog C (human)	NM_028375	-1.02	0.00659	14.6557	14.6458	14.3981	14.1933	14.2855	13.7456	13.199	13.9467
Cyp26b1	cytochrome P450, family 26, subfamily b, polypeptide 1	NM_175475	-1.03	0.0012	11.6111	11.6483	11.197	11.4857	11.576	10.6526	10.4407	10.7134
Cyp51	cytochrome P450, family 51	NM_020010	-1.05	0.00026	10.3769	10.2043	9.8323	9.96939	9.94782	9.24273	9.181	9.29921
D330038O06Rik	RIKEN cDNA D330038O06 gene	NM_177899	-1.25	0.00157	10.5864	11.022	10.7242	10.5046	10.4033	9.7831	9.36537	9.50482
Dcaf12l2	DDB1 and CUL4 associated factor 12-like 2	NM_175539	-1.66	0.02098	17.5649	17.2718	17.0755	16.4225	15.4143	15.4297	16.0366	15.8109
Dclk1	doublecortin-like kinase 1	NM_019978	-1.04	0.00047	10.8292	10.5912	10.4912	10.3842	10.5694	9.76622	9.63821	9.59817
Dclk2	doublecortin-like kinase 2	NM_027539	-1.3	0.00019	13.8992	14.0189	13.7513	13.5645	13.8472	12.6917	12.6854	12.6055
Dct	dopachrome tautomerase	NM_010024	-1.05	0.00153	9.79974	9.63197	9.8012	9.73164	9.65587	8.95629	8.55027	8.50209
Dcx	doublecortin	NM_010025	-1.13	0.00016	13.7311	13.5596	13.5604	13.4901	13.5064	12.4678	12.5554	12.5132
Ddx5	DEAD (Asp-Glu-Ala-Asp) box polypeptide 5	NM_007840	-1.24	0.00207	12.7318	12.4895	12.4733	12.5931	12.5076	11.5682	10.9763	11.5658
Depdc5	DEP domain containing 5	NM_177786	-1.11	0.00031	8.20335	8.12202	7.80453	7.97907	8.0461	7.08813	7.12153	6.93737
Dhx9	DEAH (Asp-Glu-Ala-His) box polypeptide 9	NM_007842	-1.09	0.00023	8.91177	8.97585	8.84353	8.6974	8.70951	7.92444	7.88798	7.74693
Dido1	death inducer-obliterator 1	NM_011805	-1.04	0.00808	11.2221	11.0246	10.4004	10.9612	11.1946	10.1804	10.083	10.0005
Dis3l	DIS3 mitotic control homolog (S. cerevisiae)-like	NM_001001295	-1.09	0.0002	10.5521	10.4374	10.2987	10.22	10.2921	9.3411	9.37796	9.49885
Dleu7	deleted in lymphocytic leukemia, 7	NM_173419	-1	0.00142	9.27037	9.33881	9.52693	9.54001	9.22777	8.46964	8.12703	8.33162
Dll3	delta-like 3 (Drosophila)	NM_007866	-1.18	0.00047	10.6435	11.0564	10.5785	10.5021	10.5864	9.71392	9.62262	9.65849
Dlx1as	distal-less homeobox 1, antisense	NR_002854	-1.31	0.0002	8.41217	8.50804	8.29261	8.01646	8.17305	7.25267	7.12153	7.06945
Dok6	docking protein 6	NM_001039173	-1	0.00123	7.87267	7.72835	7.7936	7.6974	7.82317	7.02722	6.59526	6.783
Dpysl3	dihydropyrimidinase-like 3	NM_001136086	-1.15	0.00295	8.89197	9.50084	8.8933	8.85428	9.03428	8.21052	8.09507	7.84038
Dscaml1	Down syndrome cell adhesion molecule-like 1	NM_001081270	-1.05	0.00503	11.0121	10.6867	10.9224	10.696	10.6535	10.0102	9.9516	9.42928
E030019B13Rik	RIKEN cDNA E030019B13 gene	XM_976924	-1.22	0.00015	10.8111	10.7014	9.96669	9.76855	9.89501	9.57837	9.49454	9.53673
E030047D23Rik	RIKEN cDNA E030047D23 gene	XM_001478608	-1.03	0.00493	10.9076	10.5403	10.2647	10.317	10.4222	9.91111	9.32277	9.83329
E130307A14Rik	RIKEN cDNA E130307A14 gene	XM_001475662	-1.16	0.00076	9.06086	8.66133	8.45789	8.2929	8.41442	7.83052	7.67772	7.59479
EG665787	predicted gene, EG665787	XM_979447	-1.05	0.00538	8.50047	8.67309	8.50953	8.30891	7.9359	7.58355	7.26679	7.75864
Elavl2	ELAV (embryonic lethal, abnormal vision, Drosophila)-like 2 (Hu antigen B)	NM_001177883	-1.31	0.00179	8.70542	9.24748	8.56057	8.89539	8.80312	7.85992	7.4671	7.67419
Elavl4	ELAV (embryonic lethal, abnormal vision, Drosophila)-like 4 (Hu antigen D)	NM_010488	-1.06	0.00108	12.2556	11.9424	11.5434	11.8093	11.7835	11.1752	11.0085	10.9451
ENSMUSG00000068790	predicted gene, ENSMUSG00000068790	NM_001029930	-1.04	0.00321	10.263	10.0897	9.55429	10.1423	9.61884	9.18278	9.12105	9.11423
Eomes	eomesodermin homolog (Xenopus laevis)	NM_010136	-1.37	0.00151	11.4893	11.4857	11.4687	11.2958	11.7613	10.3973	10.1484	9.8005
Epha3	Eph receptor A3	NM_010140	-1.14	0.00072	11.5484	11.1026	11.1937	11.2563	11.2154	10.2491	10.2069	10.1037
Exoc6b	exocyst complex component 6B	NM_177077	-1.49	0.00453	10.3061	10.6537	10.9146	10.3063	9.97925	8.71639	9.11618	9.12638
F9	coagulation factor IX	NM_007979	-1.11	0.00304	11.1774	10.9287	11.0252	11.0006	11.0485	9.62274	9.90581	10.2945
Fam123c	family with sequence similarity 123, member C	NM_213727	-1.01	0.0003	9.0623	8.87017	8.76694	8.75531	8.8535	8.03291	7.93258	7.89368
Fam49a	family with sequence similarity 49, member A	NM_029758	-1.2	0.00101	10.0509	9.52326	9.88889	9.78463	9.75301	8.50209	8.56819	8.67915
Fam69b	family with sequence similarity 69, member B	NM_019833	-1.04	0.01397	11.1512	11.1185	10.2035	11.0188	11.0193	10.0277	10.2784	9.96457
Fbxo25	F-box protein 25	NM_025785	-1.01	0.00068	12.1842	11.8513	11.8328	11.8232	11.7054	10.9587	11.079	10.9992
Fdft1	farnesyl diphosphate farnesyl transferase 1	NM_010191	-1.39	0.00015	11.8995	11.7579	11.7209	11.7078	11.7644	10.2831	10.579	10.4494
Fign	fidgetin	NM_021716	-1.12	0.00242	9.96186	10.4498	9.77479	9.51644	9.74136	8.86863	9.17352	9.21705
Fmn2	formin 2	NM_019445	-1.72	0.00476	13.497	13.2799	13.5863	13.8294	12.7438	11.3386	11.9259	11.7532
Fmr1	fragile X mental retardation syndrome 1 homolog	NM_008031	-1	0.00122	10.1618	9.99938	9.89321	9.57518	9.95937	9.18123	9.02297	9.02894
Fnbp1l	formin binding protein 1-like	NM_001114665	-1.07	0.00045	14.1465	13.9105	13.7707	13.8104	13.6224	13.0623	12.8938	12.9247
G630025P09Rik	RIKEN cDNA G630025P09 gene	NR_027913	-1.01	0.00074	10.0626	9.78361	9.60432	9.49885	9.6562	9.03308	8.89898	8.79259
Gatad2b	GATA zinc finger domain containing 2B	NM_139304	-1.19	0.00122	10.0226	9.71134	9.13443	8.94526	9.41521	8.78361	8.66434	8.59292
Gdf9	growth differentiation factor 9	NM_008110	-1.41	0.00025	9.2719	8.92963	8.64498	8.6865	8.70131	7.57979	7.84235	7.65553
Gdpd1	glycerophosphodiester phosphodiesterase domain containing 1	NM_025638	-1.02	0.0002	12.6165	12.4722	12.2809	12.2977	12.3026	11.4824	11.5079	11.5865
Gm14131	predicted gene 14131	XR_034975	-1.01	0.03249	7.917	7.31004	7.03205	6.14338	6.63118	6.50581	6.90989	6.3837
Gm1973	predicted gene 1973	NM_029288	-1.03	0.00222	8.30891	8.15466	7.64115	7.9571	7.44191	7.24436	7.05257	7.29864
Gm1983	predicted gene 1983	XM_001471976	-1.13	0.00183	13.5802	13.474	13.5485	13.3993	13.3693	12.0857	12.6817	12.4178
Gm3094	predicted gene 3094	XM_001475641	-1.77	0.00027	12.2633	11.9146	12.0845	12.1009	12.3588	10.5198	10.1146	10.3244
Gm3099	predicted gene 3099	XM_001475922	-1.11	0.00049	9.48608	9.40261	9.05367	9.41746	9.12525	8.35094	8.2972	8.34541
Gm3105	predicted gene 3105	XM_001475665	-1.88	0.00083	11.6539	11.014	10.9449	11.1065	11.572	9.51521	9.44644	9.40806
Gm3211	predicted gene 3211	XM_001475989	-1.08	0.00123	10.8029	10.4426	10.5132	10.3993	10.6493	9.65312	9.38073	9.60912
Gm3642	predicted gene 3642	XM_001477672	-1.05	0.00488	9.7318	9.1453	8.83546	9.11634	9.13105	8.59759	8.27467	8.28887
Gm3797	predicted gene 3797	XM_001474029	-1.29	0.00449	8.9511	9.10099	9.10099	9.13411	8.44979	7.42626	7.89083	7.88111
Gm3823	predicted gene 3823	XM_001478105	-1.29	0.0009	11.7167	11.4258	11.1307	10.8978	10.7379	10.4355	10.3152	10.0843
Gm3874	predicted gene 3874	XM_001478334	-1.14	0.0003	10.146	9.89898	9.77025	9.66489	9.66156	8.92212	8.95165	8.77221
Gm3893	predicted gene 3893	NR_033506	-1.12	0.04136	10.4348	11.505	10.8357	11.5166	10.6007	9.92602	9.86448	9.75102
Gm4114	predicted gene 4114	XM_001479103	-2.18	0.02305	10.8295	10.977	10.5534	11.0711	9.74877	8.28656	8.00053	9.89311
Gm4492	predicted gene 4492	XM_001480348	-1.02	0.00017	12.6367	12.5838	12.6419	12.6592	12.651	11.5889	11.6542	11.5215
Gm4822	predicted pseudogene 4822	XM_139243	-1.08	0.00582	9.6305	9.73725	9.68628	9.74105	9.10918	8.3806	8.62502	8.80776
Gm5106	predicted gene 5106	XM_001473563	-1.21	0.00092	9.64408	10.0267	9.77921	10.0671	9.74415	8.50209	8.69892	8.66133
Gm5468	predicted gene 5468	NR_027376	-1.52	0.00108	10.6493	10.1892	10.3987	10.0584	10.5803	8.9405	8.71628	9.04661
Gm5567	predicted gene 5567	NM_001004182	-1.5	0.0004	10.3104	10.0416	9.79553	9.69256	9.76658	8.75739	8.39527	8.86863
Gm5576	predicted pseudogene 5576	XM_485792	-1.02	0.03196	12.3131	12.6111	12.5765	12.7041	12.1293	10.8721	11.8074	11.656
Gm5607	predicted gene 5607	NR_027975	-1.02	0.00844	11.1032	11.0694	10.9005	10.9559	11.0769	10.4869	9.65144	10.0575
Gm5797	predicted gene 5797	NM_001025085	-1.2	0.02973	10.604	10.7101	9.81678	10.7614	9.50482	9.72024	9.19106	9.45288
Gm6146	predicted gene 6146	XM_895806	-1.03	0.00849	8.35177	8.14227	7.7936	7.62753	8.3711	7.32587	7.28656	7.04712
Gm6274	predicted gene 6274	XR_031283	-1.8	0.02614	16.0918	15.8208	15.6266	15.4074	13.863	13.8144	14.5452	14.112
Gm6994	predicted gene 6994	NR_033141	-1.22	0.00047	11.2417	11.3152	10.2537	10.2612	10.1406	10.2666	10.0655	9.84122
Gm7339	predicted gene 7339	XM_972614	-1.37	8e-05	13.7166	13.6901	13.8157	13.7191	13.7299	12.346	12.3048	12.3516
Gm7857	predicted gene 7857	XR_030849	-1.79	0.00186	14.6981	14.9809	14.8864	14.5276	13.9968	13.1415	12.7384	13.256
Gm9100	predicted gene 9100	XM_001000832	-1.12	0.00223	7.2568	7.43411	7.34319	7.40514	6.85643	6.10983	6.26327	6.31515
Gm9855	predicted pseudogene 9855	XM_891912	-1.12	0.00025	13.4599	13.4904	13.3114	13.2758	13.2084	12.4568	12.2043	12.4123
Gng3	guanine nucleotide binding protein (G protein), gamma 3	NM_010316	-1.01	0.00367	13.9362	13.9467	13.2642	13.5935	13.907	12.9013	13.0467	12.8569
Gpr21	G protein-coupled receptor 21	NM_177383	-1.03	0.00034	7.73851	7.55507	7.43463	7.26854	7.28656	6.57932	6.6987	6.57648
Gpr25	G protein-coupled receptor 25	NM_001101516	-1	0.00235	8.66667	8.71939	7.77849	7.72537	7.98939	7.97118	7.63708	7.46913
Grin2b	glutamate receptor, ionotropic, NMDA2B (epsilon 2)	NM_008171	-1	0.00209	8.56772	8.08746	8.06002	7.97136	8.26151	7.30834	7.35315	7.30777
Grm5	glutamate receptor, metabotropic 5	NM_001143834	-1.07	0.00359	9.29189	8.81978	8.78688	9.05723	9.32151	8.03823	7.96975	7.95456
Gstm7	glutathione S-transferase, mu 7	NM_026672	-1.21	0.00049	10.3311	10.1951	9.6831	9.78371	9.91429	8.92981	9.26209	8.95674
Gtdc1	glycosyltransferase-like domain containing 1	NM_172662	-1.26	0.0014	11.8847	11.2449	11.3981	11.2811	11.4372	10.2623	10.3764	10.2907
Gtf2h5	general transcription factor IIH, polypeptide 5	NM_181392	-1.51	0.0117	12.0477	12.3782	11.5422	12.5147	11.2254	10.7531	10.8299	10.5292
H13	histocompatibility 13	NM_010376	-1.2	0.00198	12.5254	12.0903	11.9227	11.8347	12.2832	11.1174	11.2337	10.9626
H2afy2	H2A histone family, member Y2	NM_207000	-1.27	0.00023	13.9535	13.6936	13.5677	13.4871	13.6694	12.6348	12.5339	12.4778
H2afy3	H2A histone family, member Y3	NR_003523	-1.17	0.0005	14.1091	13.802	13.6053	13.5212	13.8108	12.7913	12.8222	12.7557
Hdac2	histone deacetylase 2	NM_008229	-1.42	0.00139	8.66738	7.9621	7.79991	8.06053	8.03135	6.85135	6.97933	6.86609
Hgs	HGF-regulated tyrosine kinase substrate	NM_001159328	-1.03	0.00208	13.2284	13.0708	12.8113	12.4516	12.9636	12.028	12.2341	12.0844
Hist1h4d	histone cluster 1, H4d	NM_175654	-1.17	0.00644	14.4772	14.8683	14.7598	14.5346	14.195	13.6604	13.153	13.7092
Hist2h2bb	histone cluster 2, H2bb	NM_175666	-1.23	0.00083	10.7889	11.0559	10.885	10.5169	10.4408	9.74756	9.66278	9.65654
Hist2h3c2-ps	histone cluster 2, H3c2, pseudogene	NM_054045	-1.42	0.00029	8.65575	8.23885	7.93572	8.01053	8.0182	7.11764	7.05799	6.90989
Hist2h4	histone cluster 2, H4	NM_033596	-1.38	0.01598	15.0108	15.1036	14.0042	14.7098	14.2795	12.989	13.9544	14.0839
Hist3h2a	histone cluster 3, H2a	NM_178218	-1.39	0.00019	13.1959	12.988	12.6129	12.6337	12.7972	11.8328	11.6686	11.6164
Hist3h2ba	histone cluster 3, H2ba	NM_030082	-1.48	0.00012	15.0156	14.8002	14.4526	14.3748	14.5672	13.4352	13.4878	13.3591
Hmgcs1	3-hydroxy-3-methylglutaryl-Coenzyme A synthase 1	NM_145942	-1.21	0.00036	14.5778	14.3494	14.0728	13.8043	14.0082	13.164	13.3444	13.2479
Hmgn2	high mobility group nucleosomal binding domain 2	NM_016957	-1.15	0.00663	11.5967	11.7349	11.675	11.603	11.3587	10.4057	10.1484	10.9788
Iigp1	interferon inducible GTPase 1	NM_001146275	-1.3	0.00779	9.02185	8.91588	9.19137	8.85136	9.40261	7.18921	7.69131	8.12574
Insig1	insulin induced gene 1	NM_153526	-1.25	0.00015	8.79867	8.77818	8.41733	8.4648	8.57436	7.45892	7.6562	7.49386
Insm1	insulinoma-associated 1	NM_016889	-1.17	0.00028	13.4584	13.2397	13.1092	12.8781	12.9997	12.2388	12.1152	12.1956
Ints12	integrator complex subunit 12	NM_027927	-1.05	0.03579	9.19013	9.31352	9.0612	9.1803	8.48935	7.59898	8.60386	8.3895
Isl1	ISL1 transcription factor, LIM/homeodomain	NM_021459	-1.26	0.00029	9.30922	9.56551	8.86931	8.69575	8.93741	8.23192	8.22582	8.08129
Islr2	immunoglobulin superfamily containing leucine-rich repeat 2	NM_001161536	-1.21	0.00049	15.2833	15.0627	14.9192	14.8976	15.0597	13.7785	14.1276	13.9904
Katnal1	katanin p60 subunit A-like 1	NM_153572	-1.22	0.00017	11.9157	11.8854	11.6966	11.5341	11.8008	10.6639	10.7083	10.6779
Kcnn2	potassium intermediate/small conductance calcium-activated channel, subfamily N, member 2	NM_080465	-1.11	0.00207	10.9045	10.42	10.5695	10.4243	10.7971	9.64261	9.56194	9.4438
Kcnrg	potassium channel regulator	NM_206974	-1.24	0.00017	9.6506	9.54545	9.17493	9.01777	9.17352	8.46964	8.2906	8.32193
Kdm3b	KDM3B lysine (K)-specific demethylase 3B	NM_001081256	-1.29	0.00123	9.60733	9.5371	9.30919	9.20197	8.70131	8.29347	8.34124	8.22491
Kif26b	kinesin family member 26B	NM_001161665	-1.13	0.00076	9.10181	9.14083	8.92889	8.87556	9.29498	7.93553	8.0634	7.97316
Kif5a	kinesin family member 5A	NM_001039000	-1.05	0.00051	14.1707	13.9038	13.7809	13.7391	13.9543	12.9568	13.0532	12.9547
Kif5c	kinesin family member 5C	NM_008449	-1.2	0.0004	14.2126	14.0522	13.6105	13.3508	13.5566	13.0271	12.988	12.7772
Klhl35	kelch-like 35 (Drosophila)	NM_028145	-3.38	0.00026	11.7869	11.2077	10.6904	10.3643	10.8854	7.72835	8.68672	7.93221
L1cam	L1 cell adhesion molecule	NM_008478	-1.5	9e-05	9.14083	8.99806	8.73999	8.93884	8.82675	7.59152	7.58426	7.52894
L3mbtl3	l(3)mbt-like 3 (Drosophila)	NM_172787	-1.16	0.00039	10.5888	10.565	10.0331	10.1673	10.3276	9.56343	9.37551	9.32467
Leprotl1	leptin receptor overlapping transcript-like 1	NM_026609	-1.37	0.00087	9.67827	9.48922	8.8986	9.27983	9.41521	8.32755	8.03806	8.277
Lhx6	LIM homeobox protein 6	NM_008500	-2.15	0.00011	9.48394	9.53782	8.91326	8.43202	8.7789	7.35315	7.4671	7.26854
Lhx8	LIM homeobox protein 8	NM_010713	-1.12	0.00936	9.90614	10.0966	9.61327	9.08331	8.68409	8.81808	8.99806	8.83546
LOC100044822	similar to fus-like protein	XR_031116	-1.02	0.00033	10.6566	10.6551	10.7956	10.6423	10.5282	9.5931	9.68606	9.62268
LOC100044988	similar to Ubtf protein	XM_001473692	-1.23	0.00075	8.6974	8.73661	7.99506	7.60687	8.03943	7.47472	7.61287	7.36905
LOC100046032	similar to brain-2 class III POU-domain protein	XM_001475430	-1.3	0.0007	10.9558	10.9694	10.1113	10.1443	10.4917	9.69675	9.457	9.82714
LOC100046544	similar to gag	XM_001476392	-1.06	0.00017	10.5843	10.4319	10.5025	10.4522	10.4586	9.47263	9.46199	9.42226
LOC100047012	similar to ubiquitin-conjugating enzyme UbcM2	XM_001477380	-1.19	0.02257	9.31515	8.82337	8.2175	8.83032	8.80413	8.30435	7.34319	7.99736
LOC100047330	hypothetical protein LOC100047330	XM_001477916	-1.1	0.00027	9.91737	9.84294	9.66645	9.906	9.7734	8.85214	8.78054	8.70055
LOC100047593	hypothetical protein LOC100047593	XM_001478611	-1.15	0.00315	11.7456	11.301	11.1622	11.1187	11.5689	10.5733	10.2227	10.3095
LOC100047678	similar to pORF2	XM_001478661	-1.14	0.0016	9.67673	9.59631	9.02652	8.93609	9.34631	8.666	8.5708	8.24822
LOC100048657	hypothetical protein LOC100048657	XM_001480859	-1.14	0.00214	8.71521	9.07798	8.45789	8.14466	8.68124	7.79726	7.65195	7.81097
LOC630284	similar to Ig heavy chain V region 5-84 precursor	XM_903408	-1.46	0.0126	14.777	14.218	14.0301	13.5377	13.6653	13.5546	12.4082	13.164
LOC635326	similar to 60S ribosomal protein L7a	XM_910353	-1.95	0.03073	13.1801	13.6991	13.3195	13.3939	11.5104	11.4957	11.0571	11.9078
LOC670356	hypothetical protein LOC670356	XM_001476496	-1.16	0.01382	8.47193	8.63617	8.55579	8.4847	7.74693	7.02237	7.50928	7.64115
LOC790956	5.8S ribosomal RNA	NR_003280	-1.67	0.00205	10.7412	11.1063	11.1124	10.6732	10.1818	9.16255	9.38073	9.22957
Lrch2	leucine-rich repeats and calponin homology (CH) domain containing 2	NM_001081173	-1.03	0.0005	10.3465	10.1413	9.92875	9.95147	10.1386	9.31395	9.15371	9.17415
Lrrc19	leucine rich repeat containing 19	NM_175305	-1.11	0.01408	11.1535	11.1167	10.8642	10.1212	11.0353	10.158	10.1484	9.76347
Lrrc2	leucine rich repeat containing 2	NM_028838	-1.14	0.00928	10.3769	9.58842	10.0249	9.43918	9.69865	8.91579	8.78688	8.82337
Lrrc4b	leucine rich repeat containing 4B	NM_198250	-1	0.00123	15.1419	14.9235	14.8118	14.7132	14.9414	14.2261	13.875	13.992
Lrrc8b	leucine rich repeat containing 8 family, member B	NM_001033550	-1.27	0.00078	10.3896	10.0155	9.7318	10.0875	9.94554	8.80937	8.99806	8.99903
Lss	lanosterol synthase	NM_146006	-1.35	0.00027	9.80055	9.75285	9.29656	9.51188	9.49692	8.30435	8.62502	8.35163
Ly6g6e	lymphocyte antigen 6 complex, locus G6E	NM_027366	-1.81	0.00232	8.95238	7.88455	8.28887	8.03342	8.44786	6.5411	6.66711	6.63209
Lzts1	leucine zipper, putative tumor suppressor 1	NM_199364	-1.01	0.0003	8.99982	8.87824	8.87498	8.81518	8.78484	7.86959	7.87767	8.05325
Mapk10	mitogen-activated protein kinase 10	NM_009158	-1.12	0.00028	13.4749	13.3606	12.9937	12.83	13.0905	12.2592	12.3715	12.2651
Mapt	microtubule-associated protein tau	NM_001038609	-1.01	0.0161	14.0025	14.4526	13.7209	14.1978	14.0861	13.4308	12.7975	13.4351
Mbtd1	mbt domain containing 1	NM_134012	-1.09	0.00032	9.35721	9.07389	9.03411	8.93526	9.03712	8.15893	8.06928	8.14593
Mdm4	transformed mouse 3T3 cell double minute 4	NM_008575	-1.34	0.00043	11.3731	11.0728	11.0504	10.8383	11.1406	9.95056	9.95937	9.73439
Meaf6	MYST/Esa1-associated factor 6	NM_027310	-1.17	0.00015	12.3834	12.2616	12.0521	12.0896	12.1506	11.1659	11.2012	11.081
Med16	mediator complex subunit 16	NM_198107	-1.94	0.01777	17.4373	17.6123	17.5394	17.3123	15.7615	15.9368	15.3731	15.4333
Mesdc1	mesoderm development candidate 1	NM_030705	-1.04	0.01464	9.34166	9.24978	8.71553	8.61045	9.06727	8.55806	7.74357	8.45198
Mgea5	meningioma expressed antigen 5 (hyaluronidase)	NM_023799	-1.6	0.00095	10.2713	10.6846	10.4245	10.4255	10.3697	8.62822	8.73249	9.26305
Mlc1	megalencephalic leukoencephalopathy with subcortical cysts 1 homolog (human)	NM_133241	-1.1	0.00124	10.6977	10.7527	10.4953	10.5457	10.4893	9.90341	9.60212	9.36413
Mllt11	myeloid/lymphoid or mixed-lineage leukemia (trithorax homolog, Drosophila); translocated to, 11	NM_019914	-1.66	0.00039	15.3731	15.0233	15.1023	14.6705	14.6269	13.573	13.5808	13.4693
Mllt4	myeloid/lymphoid or mixed-lineage leukemia (trithorax homolog, Drosophila); translocated to, 4	NM_010806	-1.06	0.00018	9.10656	9.13394	9.17212	9.03256	9.21037	8.05934	8.06542	8.05325
Morf4l2	mortality factor 4 like 2	NM_001168225	-1.3	0.00023	9.08348	9.10099	8.62548	8.53309	8.88741	7.74693	7.82138	7.79726
Mpped1	metallophosphoesterase domain containing 1	NM_172610	-1.3	0.00055	12.9266	12.4494	12.7895	12.7477	12.8474	11.4909	11.3757	11.2956
Msi1	Musashi homolog 1(Drosophila)	NM_008629	-1.06	0.00219	9.43788	9.68743	9.4818	9.07381	9.59689	8.57908	8.46186	8.46199
Mtap1b	microtubule-associated protein 1B	NM_008634	-1.18	0.0003	12.3578	12.2353	11.9129	11.9942	11.82	11.2044	11.1964	10.9501
Mtap2	microtubule-associated protein 2	NM_001039934	-1.47	0.019	12.0457	12.013	11.85	11.8167	11.8168	10.8664	9.6831	11.1399
Mtap6	microtubule-associated protein 6	NM_001048167	-1.01	0.00095	13.8671	13.5467	13.2689	13.2728	13.4964	12.6793	12.7789	12.6397
Mterfd1	MTERF domain containing 1	NM_025547	-1.06	0.0058	9.90947	10.1269	10.3993	10.0307	9.72238	9.09474	9.04781	8.74693
Mycl1	v-myc myelocytomatosis viral oncogene homolog 1, lung carcinoma derived (avian)	NM_008506	-1.41	0.00304	9.69865	9.27554	9.39138	8.74504	8.99232	8.28656	7.7717	8.17149
Myl6b	myosin, light polypeptide 6B	NM_172259	-1.39	0.0016	10.466	10.4174	10.2504	9.82982	9.68634	9.3443	8.84706	8.97674
Neurod1	neurogenic differentiation 1	NM_010894	-1	0.00037	9.2387	9.18642	9.11374	9.01994	8.87037	8.18053	8.16239	8.29175
Neurod2	neurogenic differentiation 2	NM_010895	-1.49	0.00083	14.1806	13.6767	13.6404	13.9452	14.0872	12.3454	12.4824	12.5026
Neurod6	neurogenic differentiation 6	NM_009717	-2.21	6e-05	12.7425	12.3496	12.5511	12.605	12.5211	10.3276	10.3474	10.3372
Neurog2	neurogenin 2	NM_009718	-1.02	0.00103	10.7448	10.8027	10.635	10.5923	10.8876	9.93774	9.62907	9.68727
Nfib	nuclear factor I/B	NM_001113209	-1	0.00322	15.5197	14.9966	15.135	15.0477	14.7955	14.3197	14.2608	14.1933
Nfix	nuclear factor I/X	NM_010906	-1.3	0.0024	12.7826	12.13	12.5508	12.7659	12.3691	11.3064	11.1016	11.05
Nog	noggin	NM_008711	-1.37	0.00402	8.92574	8.91812	8.44113	8.02115	7.50333	7.52062	7.71167	7.42784
Nol4	nucleolar protein 4	NM_199024	-1.06	0.00208	12.1075	11.687	11.6162	11.5968	11.341	11.0156	10.7729	10.7278
Nrxn3	neurexin III	NM_172544	-1.01	0.00022	10.2026	10.0966	10	9.85881	9.96578	9.08796	9.15735	9.15885
Ntrk2	neurotrophic tyrosine kinase, receptor, type 2	NM_001025074	-1.22	0.00037	9.60877	9.31941	9.17932	9.01719	9.26575	8.19452	8.33222	8.2157
Nxph4	neurexophilin 4	NM_183297	-1.03	0.00017	9.4127	9.51484	9.31395	9.31981	9.35266	8.36851	8.44657	8.47877
Ogfod1	2-oxoglutarate and iron-dependent oxygenase domain containing 1	NM_177767	-2.38	0.01409	11.414	11.6803	11.1294	10.5259	9.44242	9.50928	8.24228	9.75102
Olfr1143	olfactory receptor 1143	NM_146293	-1.08	0.00246	9.47396	9.17	9.01994	8.77623	9.09177	8.47599	8.00457	8.25385
Oprl1	opioid receptor-like 1	NM_011012	-1.22	0.00019	12.0625	11.9097	11.9212	11.8702	12.0219	10.6896	10.8736	10.7244
Optc	opticin	NM_054076	-1.33	0.0045	8.68781	8.50804	8.43045	8.02756	8.63911	7.67375	6.95565	7.16742
Pafah1b3	platelet-activating factor acetylhydrolase, isoform 1b, subunit 3	NM_008776	-1.23	0.00306	14.7166	14.4005	14.2316	13.9429	14.53	13.2005	13.5963	13.1928
Parp6	poly (ADP-ribose) polymerase family, member 6	NM_029922	-1.06	0.00042	11.2526	11.1401	11.0926	11.1507	11.1586	10.0596	10.3208	10.0404
Pax7	paired box gene 7	NM_011039	-1.08	0.00032	9.47826	9.45558	9.22098	9.33706	9.50084	8.46531	8.35865	8.33427
Pbrm1	polybromo 1	NM_001081251	-1.08	0.00015	10.6787	10.7083	10.5384	10.5522	10.604	9.5472	9.68666	9.59479
Pcmtd1	protein-L-isoaspartate (D-aspartate) O-methyltransferase domain containing 1	NM_183028	-1.01	0.00302	10.9572	10.9514	11.0793	11.2134	10.6896	10.0155	10.0682	9.75973
Pde4dip	phosphodiesterase 4D interacting protein (myomegalin)	NM_001039376	-1.36	0.00211	10.5988	10.4174	10.6964	10.317	9.89808	9.09959	9.19937	9.13619
Phactr3	phosphatase and actin regulator 3	NM_028806	-1.37	0.00025	8.97844	9.00317	8.52258	8.85136	8.50606	7.55267	7.69957	7.60177
Phf20l1	PHD finger protein 20-like 1	NM_001081409	-1.18	0.00413	10.2348	9.86911	9.68765	9.60542	10.2269	9.02635	8.69892	8.902
Pkp3	plakophilin 3	NM_001162924	-1.02	0.0021	10.3915	10.6061	10.2951	10.0147	10.2037	9.64566	9.57613	9.22151
Plcb1	phospholipase C, beta 1	NM_019677	-1.01	0.00101	10.0842	9.65899	9.51373	9.39366	9.49835	8.88044	8.81198	8.88264
Plxna1	plexin A1	NM_008881	-1.12	0.00245	8.94964	9.10542	9.08098	8.98424	8.59456	7.69174	8.11309	7.91289
Plxna4	plexin A4	NM_175750	-1.01	0.0008	12.8938	12.5548	12.5649	12.603	12.7544	11.6602	11.7626	11.7312
Pnmal2	PNMA-like 2	NM_001099636	-1.01	0.00521	10.4219	10.4409	10.5147	10.056	10.7413	9.29448	9.54798	9.42404
Podxl2	podocalyxin-like 2	NM_176973	-1.47	0.00011	12.8024	12.717	12.657	12.7913	12.863	11.2299	11.3937	11.2532
Pole	polymerase (DNA directed), epsilon	NM_011132	-1.01	0.00482	11.5981	11.724	11.5967	11.1537	10.9513	10.4853	10.7618	10.6964
Pphln1	periphilin 1	NM_146062	-1.46	0.02369	10.774	11.1483	11.0912	10.9639	9.72771	9.7719	9.27852	9.45828
Ppp2r2b	protein phosphatase 2 (formerly 2A), regulatory subunit B (PR 52), beta isoform	NM_028392	-1.34	0.00075	12.6592	12.1433	12.4111	12.3762	12.4798	11.2255	10.9644	10.9952
Prr7	proline rich 7 (synaptic)	NM_001030296	-1.02	0.00122	10.6796	10.6224	10.9132	10.4665	10.6256	9.57246	9.72983	9.59817
Ptk2	PTK2 protein tyrosine kinase 2	NM_001130409	-1.01	0.00473	10.1655	10.1793	10.2366	9.89382	9.54092	9.09688	9.27489	9.12799
Ptprd	protein tyrosine phosphatase, receptor type, D	NM_011211	-1.17	0.001	9.85827	9.72771	9.24139	9.2328	9.64926	8.67331	8.71768	8.4911
Pvalb	parvalbumin	NM_013645	-1.15	0.00028	8.78351	8.63617	8.62342	8.58836	8.41442	7.65866	7.55507	7.46913
Rab33a	RAB33A, member of RAS oncogene family	NM_011228	-1.42	0.00023	12.3019	12.1284	11.7045	11.8599	12.0416	10.8013	10.8923	10.6824
Rasgef1b	RasGEF domain family, member 1B	NM_145839	-1.33	0.00022	12.0684	11.8829	11.7102	11.5316	11.7922	10.6734	10.5541	10.7244
Rbm3	RNA binding motif protein 3	NM_016809	-1	0.00086	9.00317	8.72409	8.79259	8.64307	8.89387	7.85992	7.7686	7.95456
Rbm9	RNA binding motif protein 9	NM_053104	-1.09	0.00048	11.0466	10.8784	10.6945	10.7164	10.4429	9.83338	9.96276	9.83131
Rbp3	retinol binding protein 3, interstitial	NM_015745	-1	0.00375	10.6109	10.4328	10.6051	10.4984	10.1363	9.72829	9.52326	9.29921
Rdh12	retinol dehydrogenase 12	NM_030017	-1.67	0.00968	10.9043	11.2755	10.15	11.1342	10.5708	10.0257	9.23167	9.00264
Rec8	REC8 homolog (yeast)	NM_020002	-1.8	0.00045	12.0749	12.2949	12.8005	12.1195	12.5475	10.3981	10.454	10.2965
Refbp2	RNA and export factor binding protein 2	NM_019484	-1.42	0.00261	10.4234	9.9113	10.0949	9.3461	9.64431	8.78156	8.74126	8.72856
Rfx3	regulatory factor X, 3 (influences HLA class II expression)	NM_011265	-1.04	0.00025	9.01924	8.98371	8.93212	8.79513	8.84706	8.07514	7.89822	7.91961
Rhcg	Rhesus blood group-associated C glycoprotein	NM_019799	-1.44	0.00012	8.81198	8.84941	8.47307	8.4123	8.68409	7.33539	7.40514	7.42784
Rimklb	ribosomal modification protein rimK-like family member B	NM_027664	-1.02	0.0003	8.66667	8.67662	8.80947	8.81858	8.85895	7.80211	7.61747	7.54882
Rlbp1	retinaldehyde binding protein 1	NM_020599	-2.72	5e-05	10.3465	9.99002	10.1327	10.2169	9.89207	7.39339	7.45018	7.51101
Rnf157	ring finger protein 157	NM_027258	-1.47	0.00022	10.4688	10.3474	10.1443	10.2365	10.1924	9.07213	8.70206	9.04781
Rnf182	ring finger protein 182	NM_183204	-1.61	0.00015	11.0015	10.7393	10.7726	10.5683	10.5263	9.3386	9.28236	9.16121
Rnu1b6	U1b6 small nuclear RNA	NR_004413	-1	0.01979	16.2933	16.3442	16.6295	15.6254	16.2462	15.3616	15.4106	15.1838
Rnu2	U2 small nuclear RNA	NR_004414	-1.43	0.00076	10.576	11.0714	11.2111	11.0053	10.8165	9.3581	9.48394	9.32601
Robo2	roundabout homolog 2 (Drosophila)	NM_175549	-1.32	0.00064	11.0822	10.5989	10.5399	10.6725	10.487	9.60368	9.55651	9.41191
Rplp0	ribosomal protein, large, P0	NM_007475	-1.52	0.00618	15.5457	15.7077	15.6458	15.512	14.561	14.1209	14.2299	13.9814
Rpp25	ribonuclease P 25 subunit (human)	NM_133982	-1.59	0.00071	8.94791	9.10542	9.05367	8.67287	8.72601	7.10198	7.60664	7.59898
Runx1t1	runt-related transcription factor 1; translocated to, 1 (cyclin D-related)	NM_009822	-1.39	0.00059	13.3914	13.0961	12.5328	12.6958	12.9388	12.004	11.8449	11.7084
Rusc2	RUN and SH3 domain containing 2	NM_001037709	-1.09	0.003	13.0333	13.0686	12.4585	12.7651	13.0401	11.7544	12.1329	12.0033
Sae1	SUMO1 activating enzyme subunit 1	NM_019748	-1.11	0.00839	11.0188	10.8962	11.0912	10.7316	10.5541	10.1508	9.97109	9.43215
Sc4mol	sterol-C4-methyl oxidase-like	NM_025436	-1.05	0.00031	12.3834	12.5644	12.374	12.204	12.2885	11.513	11.3703	11.3783
Scg5	secretogranin V	NM_009162	-1.2	0.00133	13.3103	13.0914	12.8637	12.7153	12.7952	12.2151	11.678	12.1037
Scrt2	scratch homolog 2, zinc finger protein (Drosophila)	NM_001160410	-1.52	0.00015	12.8158	12.6605	12.5069	12.5254	12.7506	11.197	11.3351	11.1256
Serpini1	serine (or cysteine) peptidase inhibitor, clade I, member 1	NM_009250	-1.15	0.00073	12.6622	12.2554	12.3964	12.1746	12.2409	11.2352	11.3638	11.3226
Sgsm1	small G protein signaling modulator 1	NM_172718	-1.19	0.00488	10.4907	10.4558	10.2882	10.3356	10.237	9.06693	8.98424	9.78525
Sh3gl2	SH3-domain GRB2-like 2	NM_019535	-1.26	0.00048	9.75065	9.46365	9.41164	9.63889	9.6364	8.19814	8.46007	8.39687
Sh3rf3	SH3 domain containing ring finger 3	NM_172788	-1.16	0.00015	9.55597	9.5032	9.40261	9.38019	9.43378	8.46964	8.30007	8.33427
Sh3yl1	Sh3 domain YSC-like 1	NM_013709	-1.14	0.00055	10.5148	10.185	9.90975	9.96439	10.0058	9.32657	9.07104	9.24407
Sirt5	sirtuin 5 (silent mating type information regulation 2 homolog) 5 (S. cerevisiae)	NM_178848	-1.03	0.00021	10.1839	10.2493	10.0307	9.87786	10.0307	9.22589	9.17874	9.16577
Slc30a10	solute carrier family 30, member 10	NM_001033286	-1.04	0.03908	9.76274	8.95982	8.426	9.25577	8.63911	7.98868	8.45777	8.51447
Slc32a1	solute carrier family 32 (GABA vesicular transporter), member 1	NM_009508	-1.11	0.00036	13.299	13.3849	13.0924	12.8198	13.1118	12.2371	12.1813	12.2675
Slc39a3	solute carrier family 39 (zinc transporter), member 3	NM_134135	-1.04	0.00438	11.6313	11.2788	11.3407	11.4212	10.8861	10.4142	10.2769	10.5597
Slc4a7	solute carrier family 4, sodium bicarbonate cotransporter, member 7	NM_001033270	-1	0.00117	9.69675	9.49692	9.56141	9.35893	9.29095	8.76217	8.58402	8.45198
Slmo1	slowmo homolog 1 (Drosophila)	NM_144867	-1.28	0.0011	10.8423	10.5017	10.2039	10.3063	10.6168	9.55926	9.38559	9.23579
Smarcc1	SWI/SNF related, matrix associated, actin dependent regulator of chromatin, subfamily c, member 1	NM_009211	-1.13	0.00061	10.942	10.923	10.688	10.6709	10.9805	9.92138	9.83042	9.6543
Snap91	synaptosomal-associated protein 91	NM_013669	-1.24	0.00473	10.641	10.2696	9.90595	10.1212	10.3842	9.43111	8.81558	9.39553
Sncaip	synuclein, alpha interacting protein (synphilin)	NM_026408	-1.03	0.0072	11.2368	11.0564	11.0285	11.1616	10.4321	10.2207	9.98704	10.1321
Sorl1	sortilin-related receptor, LDLR class A repeats-containing	XR_033905	-1.16	0.00335	9.71869	8.95147	9.26737	9.27714	9.28555	8.10066	8.23631	8.18022
Sox11	SRY-box containing gene 11	NM_009234	-1.24	0.00692	14.1029	14.1691	13.6931	13.9513	13.0377	13.0975	12.8343	12.7701
Sox4	SRY-box containing gene 4	NM_009238	-1	0.00149	11.505	11.3164	11.1846	11.4322	11.039	10.2795	10.5263	10.4409
Spin1	spindlin 1	NM_146043	-1.3	0.00265	8.62799	8.80413	8.65955	8.56129	8.19368	7.04508	7.6339	7.57175
Spna2	spectrin alpha 2	NM_001177668	-1.23	0.00032	10.4109	10.2927	10.6415	10.3012	10.4087	9.04729	9.20166	9.13057
Spnb3	spectrin beta 3	NM_021287	-1.25	0.00034	11.5698	11.3994	11.2303	11.2455	11.4054	10.106	10.4177	10.1824
Sqle	squalene epoxidase	NM_009270	-1.19	0.00215	13.3185	13.1717	12.8422	12.6284	12.3907	12.3297	11.8071	12.0273
Srpk2	serine/arginine-rich protein specific kinase 2	NM_009274	-1.23	0.00655	12.9664	12.759	12.2959	12.4421	11.5925	11.5227	11.8178	11.5643
Sst	somatostatin	NM_009215	-2.18	5e-05	11.7716	11.7206	11.4494	11.333	11.5165	9.57181	9.63107	9.49909
St8sia3	ST8 alpha-N-acetyl-neuraminide alpha-2,8-sialyltransferase 3	NM_009182	-1.55	0.0002	11.0107	10.7659	10.5309	10.4713	10.4602	9.43241	9.457	9.11423
Stau2	staufen (RNA binding protein) homolog 2 (Drosophila)	NM_025303	-1.25	0.00068	11.2932	11.134	10.8785	10.7221	11.1345	10.0931	9.98504	9.80937
Stmn1	stathmin 1	NM_019641	-1.08	0.00049	16.7363	16.5847	16.4727	16.4864	16.6246	15.7077	15.628	15.4143
Stmn1-rs2	stathmin 1, related sequence 2	XR_034760	-1	0.00032	14.7817	14.819	14.7935	14.7106	14.7517	13.8251	13.9098	13.6595
Sv2a	synaptic vesicle glycoprotein 2 a	NM_022030	-1.16	0.00032	9.60368	9.48098	9.27685	9.3666	9.47129	8.24496	8.5243	8.36605
Sybu	syntabulin (syntaxin-interacting)	NM_176998	-1	0.00299	10.3673	9.89709	9.82982	9.72238	9.99586	9.29649	9.11618	8.98121
Syt11	synaptotagmin XI	NM_018804	-1.21	0.00282	12.6742	12.4568	12.4667	12.3443	12.1681	10.9618	11.5643	11.5438
Syt16	synaptotagmin XVI	NM_172804	-1.07	0.00028	9.78033	9.58842	9.48665	9.62748	9.56903	8.5298	8.66977	8.64262
Syt4	synaptotagmin IV	NM_009308	-1.08	0.00088	9.28352	9.07138	9.10099	8.86902	9.00843	8.25385	7.90351	8.12574
Taf1	TAF1 RNA polymerase II, TATA box binding protein (TBP)-associated factor	NM_001081008	-1.12	0.0217	9.48759	9.45198	9.42371	9.38916	9.4991	8.78688	7.6711	8.60432
Tbr1	T-box brain gene 1	NM_009322	-1.1	0.00149	13.6921	13.5791	13.4261	13.3883	13.8092	12.4961	12.7154	12.4001
Tcf4	transcription factor 4	NM_013685	-1.09	0.00178	10.55	10.2927	10.1353	10.1758	10.0599	9.63106	9.1259	9.23332
Tcfap2a	transcription factor AP-2, alpha	NM_001122948	-1.27	0.0003	9.91625	10.1396	9.69065	9.57388	9.65966	8.66133	8.93884	8.65933
Tcfap2b	transcription factor AP-2 beta	NM_001025305	-1.69	0.0002	13.2046	13.1448	12.6899	12.7533	13.0109	11.4747	11.6849	11.3005
Tcfap2e	transcription factor AP-2, epsilon	NM_198960	-1.18	0.00092	7.89045	8.39687	7.84019	7.71167	7.66578	6.95928	6.98655	6.95638
Tet3	tet oncogene family member 3	NM_183138	-1.04	0.00456	8.1325	8.14975	8.00211	7.32418	7.59432	7.26971	7.02652	7.01332
Thra	thyroid hormone receptor alpha	NM_178060	-1.24	0.00015	9.96551	9.91448	9.79685	9.69675	9.61137	8.61563	8.74504	8.74872
Tiam2	T-cell lymphoma invasion and metastasis 2	NM_011878	-1.46	0.0005	12.3459	11.9175	12.391	11.9895	12.2549	10.6743	10.6357	10.7016
Tmem151b	transmembrane protein 151B	NM_001013749	-1.18	0.00021	12.7458	12.5284	12.4864	12.6021	12.4991	11.4536	11.534	11.3839
Tmem223	transmembrane protein 223	NM_025791	-1.02	0.00029	14.3715	14.2265	14.1029	14.148	14.2126	13.2372	13.3891	13.2162
Tmem29	transmembrane protein 29	NM_001164686	-1.03	0.00177	9.74877	9.67204	9.85146	9.88803	9.58449	8.92212	8.62502	8.48784
Tmem42	transmembrane protein 42	NM_025339	-1.15	0.00188	11.3521	10.9345	10.9338	10.8182	10.857	10.2436	9.75353	9.9758
Tnrc18	trinucleotide repeat containing 18	NM_178242	-1.24	0.00028	13.7041	13.5808	13.185	13.1371	13.4404	12.4838	12.3562	12.3618
Trim13	tripartite motif-containing 13	NM_001164220	-1.17	0.00121	10.432	10.3562	10.2862	10.1719	9.77479	9.27801	9.30128	9.10189
Trp63	transformation related protein 63	NM_001127261	-1.08	0.00028	14.1478	14.2015	14.2973	14.1654	14.1943	12.9529	13.1897	13.1349
Tsga10	testis specific 10	NM_207228	-1	0.00183	8.42862	8.34374	8.3581	8.54882	8.20701	7.62091	7.30891	7.23601
Ttbk1	tau tubulin kinase 1	NM_001162864	-1.01	0.00048	11.8969	11.7021	11.6609	11.6418	11.7322	10.6947	10.934	10.7527
Ttc28	tetratricopeptide repeat domain 28	NM_024477	-1.07	0.0006	13.3729	13.0391	13.0906	13.0767	13.0354	12.0126	12.2072	12.1962
Ttc3	tetratricopeptide repeat domain 3	NM_009441	-1.2	0.0005	11.0909	10.9345	10.8259	10.5851	10.8252	9.96452	9.64273	9.81813
Ttc9b	tetratricopeptide repeat domain 9B	NM_028417	-1.39	0.00091	10.6952	10.529	10.6179	10.6592	10.487	9.25281	9.51434	8.89888
Tubb3-ps1	tubulin, beta 3, pseudogene 1	XM_906250	-1.06	0.00322	11.2622	11.3464	11.4004	11.5393	10.9112	10.289	10.3086	10.1498
Tubg2	tubulin, gamma 2	NM_134028	-1.02	0.00251	10.5808	10.1574	10.1307	10.1183	10.464	9.22882	9.43918	9.36755
U2af1l4	U2 small nuclear RNA auxiliary factor 1-like 4	NM_170760	-1.19	0.01946	11.7616	11.7467	11.6103	11.7579	11.6111	10.9436	9.85058	10.9018
Ube2ql1	ubiquitin-conjugating enzyme E2Q family-like 1	NM_001145162	-1.24	0.00022	9.85545	9.72978	9.40534	9.51484	9.36407	8.41204	8.66534	8.58026
Vezt	vezatin, adherens junctions transmembrane protein	NM_172538	-1.13	0.00283	9.68759	9.175	8.68124	8.79513	9.14959	8.31713	8.35494	8.23002
Vit	vitrin	NM_028813	-1.45	0.00012	9.03411	9.05308	8.5411	8.75029	8.70131	7.65866	7.48985	7.6339
Vmn1r204	vomeronasal 1 receptor 204	NM_001045544	-1.14	0.00467	7.62753	7.76901	7.61195	7.58355	6.88646	6.52258	6.56224	6.57648
Vmn2r-ps38	vomeronasal 2, receptor, pseudogene 38	XR_033937	-1.16	0.00313	9.60733	9.22777	9.18441	9.72909	9.22581	8.40474	8.21887	8.14083
Vwa3b	von Willebrand factor A domain containing 3B	XR_032810	-1.18	0.00315	13.3396	13.3957	13.6178	13.2374	13.0442	12.4707	12.1289	11.9706
Wbp2	WW domain binding protein 2	NM_016852	-1.68	0.00082	13.7283	13.7213	13.547	13.455	12.9351	11.7835	12.2221	12.1329
Wwc1	WW, C2 and coiled-coil domain containing 1	NM_170779	-1.01	0.00113	11.2613	10.9291	11.0108	11.26	11.2302	10.0859	9.9955	10.1785
Xlr3b	X-linked lymphocyte-regulated 3B	NM_001081643	-1.3	0.02006	9.23197	9.72978	8.79492	7.7039	8.40314	8.2243	8.49235	7.83052
Zbtb38	zinc finger and BTB domain containing 38	NM_175537	-1.03	0.0011	8.25222	7.99435	7.7528	7.73259	7.83664	6.93516	7.30891	7.02929
Zdhhc17	zinc finger, DHHC domain containing 17	NM_172554	-1.41	0.0003	9.98669	9.74199	9.65385	9.31352	9.35906	8.55459	8.43137	8.37911
Zfhx2as	zinc finger homeobox 2, antisense	NR_004444	-1.13	0.00094	9.4078	9.38896	8.84137	9.17804	9.03248	8.45404	8.27467	8.06407
Zfp148	zinc finger protein 148	NM_011749	-1.06	0.00028	9.663	9.68003	9.51194	9.43762	9.34831	8.73704	8.57294	8.52062
Zfp212	Zinc finger protein 212	NM_145576	-1.12	0.00505	11.7391	11.3472	11.3957	11.2816	11.7478	10.5422	10.1146	10.6226
Zfp26	zinc finger protein 26	NM_011753	-1.01	0.00141	10.6308	10.2081	10.4534	10.3696	10.4311	9.45687	9.50829	9.24867
Zfp33b	zinc finger protein 33B	XM_001487796	-1.09	0.00116	10.1034	9.73809	9.7402	9.63787	9.70811	9.00088	8.84333	8.6356
Zfp428	zinc finger protein 428	NM_146183	-1.66	0.00023	10.6708	10.5584	10.37	10.5493	10.4659	8.69458	9.18255	8.98477
Zfp553	zinc finger protein 553	NM_146201	-1.19	0.00028	11.7951	11.5795	11.2799	11.2933	11.5125	10.4322	10.5389	10.5119
Zfp609	zinc finger protein 609	NM_172536	-1.24	0.00036	11.1273	11.365	11.3111	11.0302	11.1769	10.1076	9.91308	10.0086
Zfp781	zinc finger protein 781	NM_199062	-1.29	0.00133	8.82804	8.51767	8.59082	8.63504	8.13009	7.24911	7.48633	7.40806
Zfp791	zinc finger protein 791	NM_001037745	-1.24	0.04252	8.42404	9.10681	7.67772	8.29031	7.79563	6.82138	7.62753	8.12153
Zfp811	zinc finger protein 811	NM_183177	-1.03	0.00086	10.8041	10.8839	10.5038	10.4973	10.7911	9.95529	9.68847	9.79553
Zmynd17	zinc finger, MYND domain containing 17	NM_029104	-1.03	0.00472	10.3182	9.81953	9.39138	9.76855	9.89501	9.03755	9.12283	8.9459

## Sheet: WT vs. HD1s P0 UP
GeneSymbol	GeneName	RefSeqAccession	Coef	p.value.adj	X2314.1	X2314.2	X2314.3	X2314.4	X2314.5	X2314.6	X2314.7	X2314.8
4930447C04Rik	RIKEN cDNA 4930447C04 gene	NM_029444	1.241	0.000169	9.53	9.32	9.16	9.13	7.93	8.04	7.99	8.22
8430408G22Rik	RIKEN cDNA 8430408G22 gene	NM_145980	1.326	0.000764	9.01	8.67	9.47	9.05	7.52	7.75	7.9	7.72
A130040M12Rik	RIKEN cDNA A130040M12 gene	NR_002860	2.803	4e-06	12.07	11.87	11.99	11.59	9.11	9.09	9.22	8.9
Adad2	adenosine deaminase domain containing 2	NM_029428	1.382	0.000647	8.08	7.48	7.53	7.73	6.66	6.27	6.09	6.27
Agt	angiotensinogen (serpin peptidase inhibitor, clade A, member 8)	NM_007428	1.382	0.000371	11.1	10.81	10.57	10.78	9.29	9.42	9.76	9.27
Akr1c13	aldo-keto reductase family 1, member C13	NM_013778	1.22	2e-05	9.22	9.44	9.23	9.3	8.07	8.07	8.13	8.05
Ano9	anoctamin 9	NM_178381	1.071	0.000176	7.15	7.27	7.25	7.28	5.92	6.21	6.33	6.2
Art5	ADP-ribosyltransferase 5	NM_007491	1.538	2.5e-05	7.69	7.55	7.61	7.79	6.06	6.22	5.95	6.26
Atp8b3	ATPase, class I, type 8B, member 3	NM_026094	1.022	0.000194	8.96	8.85	8.77	8.72	7.84	7.99	7.65	7.74
Cd300lf	CD300 antigen like family member F	NM_001169153	1.113	2.5e-05	7.06	7.1	7.16	7.25	5.94	6.07	6.08	6.03
Cd59a	CD59a antigen	NM_007652	1.045	7.1e-05	10.09	10.22	10.03	10.13	8.99	9.17	8.97	9.14
Cebpd	CCAAT/enhancer binding protein (C/EBP), delta	NM_007679	1.428	4e-06	12.22	12.21	12.22	12.27	10.83	10.76	10.87	10.74
Crb1	crumbs homolog 1 (Drosophila)	NM_133239	1.064	0.00046	7.47	7.44	7.23	7.23	6.59	6.12	6.22	6.18
Crybb1	crystallin, beta B1	NM_023695	1.087	7e-05	9.37	9.38	9.2	9.39	8.22	8.22	8.4	8.16
Dct	dopachrome tautomerase	NM_010024	1.098	0.037289	9.71	9.53	8.28	8.83	8.41	8.2	7.67	7.69
Dmc1	DMC1 dosage suppressor of mck1 homolog, meiosis-specific homologous recombination (yeast)	NM_010059	1.3	0.000327	9.05	8.51	8.65	8.83	7.47	7.62	7.25	7.52
Dmrtc2	doublesex and mab-3 related transcription factor like family C2	NM_027732	2.027	8.2e-05	8.52	7.79	8.03	8.23	6.17	6.29	5.96	6.04
Dnase1l2	deoxyribonuclease 1-like 2	NM_025718	1.235	0.015587	9.2	9.8	9.43	8.97	7.67	8.63	7.54	8.63
Echdc2	enoyl Coenzyme A hydratase domain containing 2	NM_026728	1.083	7.1e-05	12.41	12.57	12.64	12.66	11.55	11.56	11.39	11.44
Edn1	endothelin 1	NM_010104	1.712	0.001149	9.02	8.52	9.41	8.36	6.91	7.06	7.43	7.06
Eml2	echinoderm microtubule associated protein like 2	NM_028153	1.4	0.047164	12.09	12.19	10.89	12.24	11.11	10.85	10.56	9.28
Fam107a	family with sequence similarity 107, member A	NM_183187	1.642	7.2e-05	10.12	9.91	9.76	10.02	8.15	8.3	8.6	8.2
Fam83g	family with sequence similarity 83, member G	NM_178618	1.901	0.000243	8.87	8.3	8.8	8.77	6.35	7.09	6.82	6.87
Fcgbp	Fc fragment of IgG binding protein	NM_001122603	1.049	3.4e-05	7.96	7.88	7.97	8.08	6.89	7.02	6.89	6.91
Gm10046	predicted gene 10046	NR_033484	1.454	2.5e-05	7.85	7.94	8.14	8.02	6.46	6.42	6.66	6.59
Got1l1	glutamic-oxaloacetic transaminase 1-like 1	NM_029674	1.207	0.00015	8.4	8.36	8.11	8.16	6.9	7.15	7.2	6.94
Gpc2	glypican 2 (cerebroglycan)	NM_172412	1.161	0.017601	9.59	10.1	8.77	9.99	8.37	8.51	8.8	8.12
Hif3a	hypoxia inducible factor 3, alpha subunit	NM_016868	2.088	1.1e-05	12.15	12.08	12.01	12.29	9.91	9.99	10.32	9.96
Hmgcs2	3-hydroxy-3-methylglutaryl-Coenzyme A synthase 2	NM_008256	1.167	0.000654	10.79	11.12	10.59	10.81	9.66	9.42	9.93	9.63
Hoga1	4-hydroxy-2-oxoglutarate aldolase 1	NM_026152	1.548	5.2e-05	9.11	9.21	8.8	8.99	7.34	7.45	7.47	7.66
Htr3a	5-hydroxytryptamine (serotonin) receptor 3A	NM_013561	1.145	0.005956	8.75	9.24	8.35	8.8	8.13	7.35	7.4	7.68
Il28ra	interleukin 28 receptor alpha	NM_174851	1.022	0.002549	7.88	8.21	7.45	7.94	6.96	6.99	6.88	6.56
Ino80b	INO80 complex subunit B	NM_023547	1.068	0.003916	10.84	10.77	10.87	10.32	9.99	9.81	9.53	9.21
Kcnt1	potassium channel, subfamily T, member 1	NM_175462	1.001	0.00012	11.66	11.67	11.7	11.73	10.61	10.59	10.9	10.65
Lgals7	lectin, galactose binding, soluble 7	NM_008496	1.201	0.00015	9.15	9.45	9.25	9.41	8.2	8.2	8.18	7.88
LOC100503637	envelope glycoprotein-like	XM_003085330	2.286	9e-06	13.1	13	13.14	12.7	10.52	10.74	10.82	10.72
Ly6c1	lymphocyte antigen 6 complex, locus C1	NM_010741	1.497	0.000144	12.76	12.35	12.47	12.4	10.88	11.15	11.18	10.79
Lypd3	Ly6/Plaur domain containing 3	NM_133743	1.154	3.4e-05	9.8	9.6	9.69	9.58	8.58	8.57	8.49	8.41
Lypd4	Ly6/Plaur domain containing 4	NM_182785	3.109	4.4e-05	9.32	8.32	8.62	8.91	5.76	5.92	5.47	5.58
Mag	myelin-associated glycoprotein	NM_010758	1.056	0.000195	11.56	11.43	11.44	11.39	10.48	10.54	10.41	10.15
Ms4a4a	membrane-spanning 4-domains, subfamily A, member 4A	XM_003086124	1.042	0.006728	7.31	7.81	8.28	7.58	6.84	6.35	6.78	6.84
Mt1	metallothionein 1	NM_013602	1.175	0.000371	15.97	15.77	15.94	15.96	14.6	14.83	15.02	14.48
Mt2	metallothionein 2	NM_008630	1.035	0.000943	15.79	15.64	15.53	15.73	14.4	14.78	14.93	14.43
Ng23	Ng23 protein	NM_023893	1.102	0.000327	8.25	8.64	8.35	8.24	7.13	7.25	7.46	7.25
Otop2	otopetrin 2	NM_172801	1.752	9e-06	8.08	8.27	8.2	8.07	6.23	6.51	6.36	6.5
Phldb3	pleckstrin homology-like domain, family B, member 3	NM_001102613	1.08	0.000126	8.32	8.32	8.37	8.32	7.1	7.48	7.27	7.16
Pla1a	phospholipase A1 member A	NM_134102	1.518	0.000253	8.91	8.83	8.74	8.79	7.18	7.19	7.75	7.07
Ppap2c	phosphatidic acid phosphatase type 2C	NM_015817	1.193	5.8e-05	12.32	12.4	12.57	12.5	11.34	11.33	11.24	11.11
Prkcd	protein kinase C, delta	NM_011103	1.483	4e-06	11.91	12.02	11.89	11.99	10.45	10.48	10.45	10.5
Prodh	proline dehydrogenase	NM_011172	1.492	4.8e-05	11.56	11.36	11.38	11.69	9.85	10.09	10.13	9.94
Rnf122	ring finger protein 122	NM_175136	1.053	0.0001	9.35	9.5	9.44	9.51	8.53	8.4	8.45	8.22
Rnf207	ring finger protein 207	NM_001033489	1.052	8.2e-05	11.05	11.16	11.24	11.13	9.93	10.12	10.22	10.11
Rom1	rod outer segment membrane protein 1	NM_009073	1.437	0.00013	10.58	10.64	10.37	10.83	9.18	9.24	9.31	8.93
Slc2a1	solute carrier family 2 (facilitated glucose transporter), member 1	NM_011400	1.11	0.000213	13.41	13.3	13.09	13.17	12.18	12.13	12.29	11.93
Slc2a4	solute carrier family 2 (facilitated glucose transporter), member 4	NM_009204	1.068	0.000194	10.91	10.7	11	10.89	9.61	9.88	9.93	9.81
Sult1a1	sulfotransferase family 1A, phenol-preferring, member 1	NM_133670	1.338	0.00047	11.81	11.97	11.87	11.94	10.34	10.38	11.03	10.5
Sult5a1	sulfotransferase family 5A, member 1	NM_020564	1.296	3.2e-05	8.28	8.41	8.14	8.23	6.94	6.99	7.09	6.86
Tcfl5	transcription factor-like 5 (basic helix-loop-helix)	NM_178254	1.034	0.000458	9.53	9.25	9.41	9.34	8.2	8.31	8.23	8.66
Tmem159	transmembrane protein 159	NM_145586	1.166	3.3e-05	10.35	10.27	10.38	10.46	9.19	9.21	9.32	9.08
Tmem82	transmembrane protein 82	NM_145987	1.129	0.000519	7.97	7.86	7.83	7.65	6.47	6.64	7.04	6.65
Ucp2	uncoupling protein 2 (mitochondrial, proton carrier)	NM_011671	1.448	4.5e-05	11.09	10.95	10.82	11.04	9.39	9.74	9.54	9.43
Ucp3	uncoupling protein 3 (mitochondrial, proton carrier)	NM_009464	1.519	0.00015	10.76	10.77	10.4	10.94	9.04	9.4	9.23	9.12
Wdr92	WD repeat domain 92	NM_178909	1.487	0.000686	14.15	14.01	14.21	13.99	12.54	13.08	12.66	12.14
Wfikkn2	WAP, follistatin/kazal, immunoglobulin, kunitz and netrin domain containing 2	NM_181819	1.069	0.000397	10.91	10.89	11.02	10.82	9.56	9.84	10.1	9.87

## Sheet: WT vs. HD1s P0 DOWN
GeneSymbol	GeneName	RefSeqAccession	Coef	p.value.adj	X2314.1	X2314.2	X2314.3	X2314.4	X2314.5	X2314.6	X2314.7	X2314.8
Aplnr	apelin receptor	NM_011784	-1.435	3.1e-05	8.54	8.85	8.59	8.62	10.14	9.94	10.08	10.16
Arpp21	cyclic AMP-regulated phosphoprotein, 21	NM_028755	-1.363	7e-05	10.58	10.76	10.86	10.59	11.87	12.07	12.09	12.21
Arrdc4	arrestin domain containing 4	NM_025549	-1.041	0.000499	9.62	9.83	9.71	9.99	10.57	11.02	10.85	10.88
Atoh1	atonal homolog 1 (Drosophila)	NM_007500	-1.025	0.004286	5.89	6.39	6.82	6.58	7.52	7.31	7.6	7.36
C030030A07Rik	RIKEN cDNA C030030A07 gene	NM_001039558	-1.016	0.035157	7.31	7.05	7.08	6.62	7.75	8.91	7.47	8
Ccbp2	chemokine binding protein 2	NM_021609	-1.24	0.000281	7.51	7.85	7.71	7.65	9.04	8.98	8.61	9.06
Cck	cholecystokinin	NM_031161	-1.007	4.5e-05	13.98	13.76	13.88	13.91	14.93	14.92	14.87	14.82
Col1a1	collagen, type I, alpha 1	NM_007742	-1.269	0.013405	11.32	11.5	11.56	12.36	12.51	13.64	12.64	13.03
Cpz	carboxypeptidase Z	NM_153107	-1.262	0.00018	7.29	7.64	7.78	7.56	8.89	8.79	8.94	8.68
Dab2	disabled homolog 2 (Drosophila)	NM_023118	-1.076	0.000442	8.71	8.85	9.15	9.17	10.03	9.92	10.12	10.12
Dio2	deiodinase, iodothyronine, type II	NM_010050	-1.351	4.5e-05	9.28	9.22	9.17	9.23	10.81	10.44	10.46	10.59
Egr4	early growth response 4	NM_020596	-1.214	0.000679	7.05	7.39	7.18	6.89	8.7	8.2	8.27	8.2
Figf	c-fos induced growth factor	NM_010216	-1.096	0.000132	7.14	7.37	7.45	7.2	8.4	8.37	8.26	8.51
Gjb2	gap junction protein, beta 2	NM_008125	-1.568	8.2e-05	8.48	8.81	8.96	8.98	10.39	10.23	10.47	10.42
Gm3693	predicted gene 3693	XR_105501	-1.19	2e-05	6.3	6.35	6.15	6.23	7.43	7.37	7.49	7.49
Hdac2	histone deacetylase 2	NM_008229	-2.693	3e-06	6.33	6.15	6.24	6.13	8.86	8.75	8.91	9.11
Hic1	hypermethylated in cancer 1	NM_010430	-1.042	0.000327	8.9	9.28	8.97	9.29	10.19	10.2	10.16	10.05
Hist2h3c2-ps	histone cluster 2, H3c2, pseudogene	NM_054045	-1.293	0.000314	6.72	6.51	6.77	6.92	7.92	8.27	7.78	8.13
Hspb3	heat shock protein 3	NM_019960	-1.569	0.002429	7.05	8.24	8.16	8.12	9.47	9.45	9.32	9.61
Klf10	Kruppel-like factor 10	NM_013692	-1.054	0.000799	10.18	10.33	9.67	10.08	11.12	11.13	11.13	11.1
Lum	lumican	NM_008524	-1.414	0.002889	7.9	8.32	8.5	9.09	9.86	10.14	9.61	9.85
Mcm3	minichromosome maintenance deficient 3 (S. cerevisiae)	NM_008563	-1.008	0.002836	9.38	10.11	9.64	10.04	10.6	10.94	10.8	10.87
Mcpt4	mast cell protease 4	NM_010779	-1.091	0.00266	6.39	5.83	6.23	6.54	7.03	7.45	7.64	7.24
Mmp9	matrix metallopeptidase 9	NM_013599	-1.227	0.00175	6.63	6.47	6.58	7.28	7.91	8.05	7.74	8.18
Mmrn1	multimerin 1	NM_027613	-1.143	0.000332	6.44	6.77	6.47	6.54	7.87	7.42	7.75	7.76
Nexn	nexilin	NM_199465	-1.243	1.8e-05	8.18	8	8.15	8.01	9.4	9.33	9.26	9.33
Nrgn	neurogranin	NM_022029	-1.213	2.5e-05	10.82	10.87	11.01	10.87	12.18	12.07	12	12.16
Pcdh12	protocadherin 12	NM_017378	-1.565	8.1e-05	7.92	8.29	7.86	8.09	9.77	9.61	9.39	9.64
Slc38a5	solute carrier family 38, member 5	NM_172479	-1.143	0.000608	11.22	11.53	11.59	11.69	12.89	12.72	12.41	12.57
Spon2	spondin 2, extracellular matrix protein	NM_133903	-1.218	0.000327	7.12	7.36	7.62	7.25	8.75	8.46	8.4	8.61
Tlr12	toll-like receptor 12	NM_205823	-1.19	7e-05	7.46	7.38	7.72	7.52	8.79	8.62	8.7	8.73
Tubb6	tubulin, beta 6	NM_026473	-1.024	0.00124	10.55	10.73	10.27	10.76	11.88	11.49	11.4	11.64
Txnip	thioredoxin interacting protein	NM_001009935	-1.299	0.003597	8.03	8.07	7.91	9.01	9.47	9.64	9.45	9.66
Wnt6	wingless-related MMTV integration site 6	NM_009526	-1.227	0.000799	7.75	8.28	8.07	8.24	9.51	9.06	9.16	9.51
