# Supplementary material for: A single allele of Hdac2 but not Hdac1 is sufficient for normal mouse brain development in the absence of its paralog
Source: Development. Author manuscript; Available in PMC 2016 Mar 2. (PMC4773893; doi:10.1242/dev.100487)
Supplement: Table S2 [file NIHMS66893-supplement-Table_S2.xls]

## Sheet: GO WT vs. HD1s E14.5
Cellular Process
HD1s 14.5 UP
Category	Term	Count	%	PValue	Genes	List Total	Pop Hits	Pop Total	Fold Enrichment	Bonferroni	Benjamini	FDR
GOTERM_BP_FAT	GO:0042127~regulation of cell proliferation	6	7.05882	0.0503945	HMGB1, TESC, CD80, ADORA2A, MBD2, MAB21L2	52	538	13588	2.91421	1	1	54.0882
GOTERM_BP_FAT	GO:0051276~chromosome organization	5	5.88235	0.0644827	NASP, SAP18, STAG3, HDAC9, NCAPD3	52	404	13588	3.23401	1	1	63.3394
GOTERM_BP_FAT	GO:0045639~positive regulation of myeloid cell differentiation	2	2.35294	0.0898015	HMGB1, TESC	52	25	13588	20.9046	1	1	75.7443
HD1s 14.5 DOWN
Category	Term	Count	%	PValue	Genes	List Total	Pop Hits	Pop Total	Fold Enrichment	Bonferroni	Benjamini	FDR
GOTERM_BP_FAT	GO:0043065~positive regulation of apoptosis	6	12	0.000403615	NOTCH2, TM2D1, CEBPG, BNIP3L, EAF2, AY074887	36	248	13588	9.13172	0.156639	0.156639	0.565857
GOTERM_BP_FAT	GO:0043068~positive regulation of programmed cell death	6	12	0.000418744	NOTCH2, TM2D1, CEBPG, BNIP3L, EAF2, AY074887	36	250	13588	9.05867	0.162008	0.084581	0.587009
GOTERM_BP_FAT	GO:0010942~positive regulation of cell death	6	12	0.000434298	NOTCH2, TM2D1, CEBPG, BNIP3L, EAF2, AY074887	36	252	13588	8.98677	0.167493	0.0592751	0.608752
GOTERM_BP_FAT	GO:0012502~induction of programmed cell death	5	10	0.000856144	TM2D1, CEBPG, BNIP3L, EAF2, AY074887	36	167	13588	11.3007	0.303333	0.0863994	1.19675
GOTERM_BP_FAT	GO:0006917~induction of apoptosis	5	10	0.000856144	TM2D1, CEBPG, BNIP3L, EAF2, AY074887	36	167	13588	11.3007	0.303333	0.0863994	1.19675
GOTERM_BP_FAT	GO:0042981~regulation of apoptosis	7	14	0.0026217	BMI1, NOTCH2, TM2D1, CEBPG, BNIP3L, EAF2, AY074887	36	553	13588	4.77778	0.669719	0.198734	3.62284
GOTERM_BP_FAT	GO:0043067~regulation of programmed cell death	7	14	0.00279176	BMI1, NOTCH2, TM2D1, CEBPG, BNIP3L, EAF2, AY074887	36	560	13588	4.71806	0.69265	0.178504	3.85356
GOTERM_BP_FAT	GO:0010941~regulation of cell death	7	14	0.00286714	BMI1, NOTCH2, TM2D1, CEBPG, BNIP3L, EAF2, AY074887	36	563	13588	4.69291	0.7023	0.158943	3.95567
GOTERM_BP_FAT	GO:0016071~mRNA metabolic process	5	10	0.00728	EIF4A3, SNRNP48, CEBPG, SFPQ, SNRPD1	36	302	13588	6.24908	0.954197	0.319838	9.76088
GOTERM_BP_FAT	GO:0045449~regulation of transcription	13	26	0.00754578	BMI1, E2F5, CEBPG, AFF3, NFYB, NOTCH2, HDAC2, SFPQ, ZFP773, RHOX10, ZZZ3, EAF2, DNAJC2	36	2227	13588	2.20331	0.959091	0.298935	10.0999
GOTERM_BP_FAT	GO:0006350~transcription	11	22	0.0116338	BMI1, NOTCH2, HDAC2, E2F5, CEBPG, SFPQ, ZFP773, AFF3, ZZZ3, NFYB, EAF2	36	1772	13588	2.34305	0.992833	0.389711	15.1675
GOTERM_BP_FAT	GO:0008380~RNA splicing	4	8	0.0147411	EIF4A3, SNRNP48, SFPQ, SNRPD1	36	201	13588	7.51133	0.998102	0.434322	18.8404
GOTERM_BP_FAT	GO:0022402~cell cycle process	5	10	0.0177848	NOTCH2, E2F5, PAFAH1B1, DNAJC2, AY074887	36	393	13588	4.80209	0.999486	0.467972	22.2946
GOTERM_BP_FAT	GO:0006396~RNA processing	5	10	0.0251488	CPSF3L, EIF4A3, SNRNP48, SFPQ, SNRPD1	36	437	13588	4.31859	0.999979	0.562558	30.0948
GOTERM_BP_FAT	GO:0006397~mRNA processing	4	8	0.0294609	EIF4A3, SNRNP48, SFPQ, SNRPD1	36	262	13588	5.76251	0.999997	0.593991	34.3181
GOTERM_BP_FAT	GO:0008361~regulation of cell size	3	6	0.0314075	NOTCH2, EAF2, DNAJC2	36	108	13588	10.4846	0.999999	0.592523	36.1458
GOTERM_BP_FAT	GO:0021766~hippocampus development	2	4	0.0600715	HDAC2, PAFAH1B1	36	24	13588	31.4537	1	0.804847	58.1398
GOTERM_BP_FAT	GO:0008624~induction of apoptosis by extracellular signals	2	4	0.0624969	TM2D1, AY074887	36	25	13588	30.1956	1	0.798505	59.6328
GOTERM_BP_FAT	GO:0032535~regulation of cellular component size	3	6	0.0643625	NOTCH2, EAF2, DNAJC2	36	161	13588	7.03313	1	0.789799	60.7474
GOTERM_BP_FAT	GO:0007049~cell cycle	5	10	0.0705358	NOTCH2, E2F5, PAFAH1B1, DNAJC2, AY074887	36	611	13588	3.08874	1	0.803016	64.2352
GOTERM_BP_FAT	GO:0021761~limbic system development	2	4	0.0816821	HDAC2, PAFAH1B1	36	33	13588	22.8754	1	0.834364	69.8141
GOTERM_BP_FAT	GO:0022411~cellular component disassembly	2	4	0.0958201	CEBPG, PAFAH1B1	36	39	13588	19.3561	1	0.867892	75.729

## Sheet: GO WT vs. DKO E14.5
Biological process
DKO UP
Category	Term	Count	%	PValue	Genes	List Total	Pop Hits	Pop Total	Fold Enrichment	Bonferroni	Benjamini	FDR
GOTERM_BP_FAT	GO:0006955~immune response	80	0.796733	2.26057e-17	TLR1, TLR2, H2-D1, TLR6, TLR7, C1QC, TGFB1, B2M, NOD2, KLHL6, H2-M11, CFH, AF251705, H2-K1, ICOSL, NCF1, RELB, COLEC12, PRKCD, CLEC4N, C1QA, C1QB, GM8909, PPBP, LILRB3, LILRB4, CX3CR1, CD300LF, OAS1A, OAS1F, MAVS, TNFAIP8L2, CCL3, LST1, CCL2, ENPP2, CCL9, HFE, ACP5, PF4, FCGRT, SP110, OAS2, CCL4, CD74, CCL6, CCL24, SLC11A1, TNFRSF1B, TAP2, LOC547349, FCER1G, BCL3, H2-T10, C2, INPP5D, TCFEB, H2-Q2…	815	471	13588	2.83183	6.54888e-14	6.54888e-14	4.05471e-14
GOTERM_BP_FAT	GO:0048002~antigen processing and presentation of peptide antigen	19	0.189224	1.41962e-13	H2-K1, H2-Q2, H2-M3, H2-D1, UNC93B1, IFI30, HFE, H2-AB1, LOC677644, H2-Q6, H2-Q7, FCGR1, CD74, FCGR3, B2M, SLC11A1, FCGR2B, GM8909, LOC547349, TAP2, FCER1G, H2-T23	815	35	13588	9.05073	4.11367e-10	2.05683e-10	2.54696e-10
GOTERM_BP_FAT	GO:0019882~antigen processing and presentation	28	0.278857	4.78801e-13	H2-D1, UNC93B1, IFI30, HFE, FCGRT, CD74, B2M, SLC11A1, H2-M11, LOC547349, TAP2, FCER1G, H2-T10, H2-K1, H2-Q2, H60A, H2-Q5, H2-M3, RELB, LOC676689, LOC677644, H2-AB1, H2-Q6, H2-Q7, FCGR1, PSMB8, FCGR3, PSMB9, GM8909, FCGR2B, H2-T23	815	87	13588	5.36583	1.3872e-09	4.62399e-10	8.5888e-10
GOTERM_BP_FAT	GO:0001775~cell activation	46	0.458122	1.32256e-11	LST1, VPREB2, TLR1, GM6784, PF4, TPD52, SKAP2, CD74, TGFB1, SLC11A1, ITGAX, CLCF1, BCL3, CHRNA4, FCER1G, ENTPD1, BLNK, EGR1, FYB, H60A, ICOSL, H2-M3, PLEK, RELB, TGFBR2, IL11RA1, SMAD3, MYO1F, GM13272, MALT1, SYKB, NFAM1, MYH9, PRKCD, VAV1, FCGR3, IFNAR1, P2RY12, BCL2A1D, CD86, LOC100048875, FCGR2B, LILRB3, CX3CR1, PLCG2, IRF1, LOC100045143, TREML1	815	246	13588	3.1176	3.83144e-08	9.57859e-09	2.37222e-08
GOTERM_BP_FAT	GO:0045321~leukocyte activation	40	0.398367	7.07598e-10	VPREB2, TLR1, GM6784, SKAP2, TPD52, CD74, TGFB1, SLC11A1, ITGAX, CLCF1, CHRNA4, FCER1G, BCL3, BLNK, EGR1, FYB, H60A, ICOSL, H2-M3, RELB, TGFBR2, IL11RA1, SMAD3, MYO1F, GM13272, MALT1, SYKB, NFAM1, MYH9, VAV1, PRKCD, FCGR3, IFNAR1, BCL2A1D, CD86, LOC100048875, FCGR2B, LILRB3, CX3CR1, PLCG2, IRF1, LOC100045143	815	219	13588	3.04519	2.04991e-06	4.09982e-07	1.26919e-06
GOTERM_BP_FAT	GO:0002684~positive regulation of immune system process	37	0.368489	5.42229e-09	TLR2, UNC93B1, C1QC, CD74, TGFB1, B2M, TGFB2, STAT6, SLC11A1, NOD2, KLHL6, TAP2, CFH, FCER1G, INPP5D, C2, THBS1, H2-K1, H2-Q2, H60A, PTPN6, ICOSL, H2-M3, TGFBR2, MALT1, SYKB, NFAM1, H2-Q6, FCGR1, H2-Q7, FCGR3, C1QA, C1QB, CD38, CD83, BCL2A1D, PLCG2, CD79B, SASH3	815	206	13588	2.99456	1.57083e-05	2.61806e-06	9.72579e-06
GOTERM_BP_FAT	GO:0002474~antigen processing and presentation of peptide antigen via MHC class I	11	0.109551	7.46272e-09	H2-K1, H2-Q2, H2-D1, HFE, LOC677644, H2-Q6, FCGR1, H2-Q7, B2M, FCGR3, GM8909, LOC547349, FCER1G, H2-T23	815	17	13588	10.788	2.16193e-05	3.08849e-06	1.33856e-05
GOTERM_BP_FAT	GO:0002478~antigen processing and presentation of exogenous peptide antigen	12	0.11951	2.32016e-08	H2-K1, H2-M3, FCGR2B, TAP2, UNC93B1, FCER1G, IFI30, H2-AB1, FCGR1, CD74, FCGR3, B2M	815	23	13588	8.69864	6.72128e-05	8.40184e-06	4.16159e-05
GOTERM_BP_FAT	GO:0050778~positive regulation of immune response	28	0.278857	2.86395e-08	TLR2, UNC93B1, C1QC, B2M, TGFB2, SLC11A1, NOD2, KLHL6, TAP2, CFH, FCER1G, C2, H2-K1, H2-Q2, PTPN6, H60A, H2-M3, MALT1, SYKB, NFAM1, H2-Q6, H2-Q7, FCGR1, FCGR3, C1QA, C1QB, BCL2A1D, PLCG2, CD79B, SASH3	815	136	13588	3.43255	8.29653e-05	9.21871e-06	5.13698e-05
GOTERM_BP_FAT	GO:0001944~vasculature development	40	0.398367	3.34011e-08	PDGFA, TNFRSF12A, COL3A1, GJA1, FOXO1, ANPEP, ELK3, MMP2, CDH5, TGFB2, EDNRA, ALDH1A2, ARHGAP22, APOE, CTGF, HMOX1, CASP8, PLCD3, TGM2, ANGPT1, SOX18, PLCD1, PLXND1, FGF2, SCG2, COL18A1, EGFL7, PDPN, MYO1E, TGFBR2, TBX1, TNNI3, MYH9, COL5A1, ID1, ECSCR, ITGA7, TGFBR3, COL1A1, TNFAIP2	815	250	13588	2.66758	9.67584e-05	9.67626e-06	5.99105e-05
GOTERM_BP_FAT	GO:0002697~regulation of immune effector process	22	0.219102	3.5633e-08	H2-K1, MAVS, H2-Q2, PTPN6, RBP4, H60A, H2-M3, SYKB, H2-Q6, H2-Q7, FCGR1, TGFB1, FCGR3, B2M, DDX58, STAT6, NOD2, FCGR2B, HMOX1, TAP2, CLEC2D, CFH, FCER1G, SASH3	815	88	13588	4.1681	0.000103223	9.38439e-06	6.39137e-05
GOTERM_BP_FAT	GO:0042127~regulation of cell proliferation	66	0.657305	4.24424e-08	SAT1, APOBEC1, PDGFA, FGFRL1, MITF, PTGS1, FOXO1, PAWR, PMAIP1, SKAP2, TGFB1, TGFB2, PGR, GPC3, HMOX1, FGF2, ICOSL, IL11RA1, CD38, HHEX, TCFL5, SERPINF1, GRN, TGIF1, EIF2AK2, ALOX12, RBP4, FGFR4, LST1, CCL2, LRRC32, CSF1, PTH1R, IFI30, CDH5, STAT6, CD9, ALDH1A2, RAC2, TGM2, PLCD3, PLCD1, INPP5D, TRAF5, SCG2, CEBPA, COL18A1, PTPN6, TCF7, TESC, HCLS1, KLF10, TGFBR2, ANXA1, IGF1, SMAD3, SYKB, GJB6, …	815	538	13588	2.04531	0.000122948	1.02463e-05	7.61276e-05
GOTERM_BP_FAT	GO:0048584~positive regulation of response to stimulus	33	0.328653	5.62151e-08	IL16, TLR2, UNC93B1, C1QC, B2M, TGFB2, TNFRSF1A, SLC11A1, NOD2, KLHL6, TAP2, TGM2, CFH, FCER1G, C2, THBS1, SCG2, H2-K1, H2-Q2, PTPN6, H60A, H2-M3, MALT1, SYKB, NFAM1, H2-Q6, FCGR1, H2-Q7, FCGR3, C1QA, C1QB, BCL2A1D, PLCG2, CD79B, SASH3	815	186	13588	2.95801	0.000162842	1.25272e-05	0.000100831
GOTERM_BP_FAT	GO:0009611~response to wounding	48	0.47804	1.17909e-07	PPARA, JUB, CCL3, CCL2, HPS6, F13A1, TLR1, TLR2, GJA1, NINJ1, PF4, ELK3, TLR6, TLR7, CCL4, C1QC, TGFB1, TRF, GP9, TGFB2, CCL24, TNFRSF1A, SLC11A1, NOD2, TNFRSF1B, CFH, PYCARD, C2, THBS1, ENTPD1, PTPN6, PLEK, NCF1, TGFBR2, FCGR1, FCGR3, C1QA, P2RY12, C1QB, NUPR1, STAB1, PLA2G7, TFPI, ALOX5, CTSB, TREML1, PROS1, IGFBP4	815	347	13588	2.30627	0.000341523	2.43984e-05	0.000211489
GOTERM_BP_FAT	GO:0001568~blood vessel development	38	0.378448	1.57336e-07	PDGFA, TNFRSF12A, COL3A1, GJA1, FOXO1, ANPEP, ELK3, MMP2, CDH5, TGFB2, EDNRA, ALDH1A2, ARHGAP22, APOE, CTGF, HMOX1, CASP8, PLCD3, TGM2, ANGPT1, PLCD1, SOX18, PLXND1, FGF2, SCG2, COL18A1, EGFL7, MYO1E, TGFBR2, TBX1, TNNI3, MYH9, COL5A1, ECSCR, ITGA7, TGFBR3, COL1A1, TNFAIP2	815	244	13588	2.59652	0.000455699	3.03864e-05	0.000282208
GOTERM_BP_FAT	GO:0001817~regulation of cytokine production	27	0.268898	1.80591e-07	MAVS, LRRC32, TLR1, TLR2, TLR6, TLR7, SLC11A1, NOD2, HMOX1, PYCARD, FCER1G, BCL3, INPP5D, CASP1, SRGN, H2-Q2, H60A, ICOSL, CEBPB, H2-M3, SYKB, H2-Q6, H2-Q7, FCGR3, IFNAR1, DDX58, CD83, IRF1, SASH3	815	139	13588	3.23852	0.000523035	3.26977e-05	0.00032392
GOTERM_BP_FAT	GO:0019884~antigen processing and presentation of exogenous antigen	12	0.11951	2.79262e-07	H2-K1, H2-M3, FCGR2B, TAP2, UNC93B1, FCER1G, IFI30, H2-AB1, FCGR1, CD74, FCGR3, B2M	815	28	13588	7.14531	0.000808694	4.75884e-05	0.000500901
GOTERM_BP_FAT	GO:0002703~regulation of leukocyte mediated immunity	18	0.179265	5.44336e-07	H2-K1, H2-Q2, PTPN6, H60A, H2-M3, SYKB, H2-Q6, H2-Q7, FCGR1, TGFB1, FCGR3, B2M, STAT6, NOD2, FCGR2B, HMOX1, TAP2, CLEC2D, FCER1G, SASH3	815	70	13588	4.28719	0.0015757	8.76041e-05	0.000976354
GOTERM_BP_FAT	GO:0030097~hemopoiesis	37	0.368489	9.26085e-07	MITF, GM6784, TRIM10, TPD52, TGFB1, CD74, TGFB2, ALAS2, CLCF1, CASP8, SH2B3, BCL3, CEBPA, EGR1, TESC, FECH, HCLS1, MYO1E, RELB, TGFBR2, IL11RA1, GM13272, MALT1, SYKB, NFAM1, MYH9, VAV1, BCL2A1D, LILRB3, AHSP, EPB4.2, IRF8, PLCG2, IRF1, SPNA1, TGFBR3, CD300LF, LOC100045143	815	251	13588	2.45768	0.00267927	0.000141194	0.00166108
GOTERM_BP_FAT	GO:0002520~immune system development	41	0.408326	1.02099e-06	MITF, GM6784, TRIM10, TPD52, CD74, TGFB1, TGFB2, ALAS2, CLCF1, CASP8, SH2B3, BCL3, CEBPA, EGR1, TESC, ICOSL, FECH, HCLS1, MYO1E, RELB, TGFBR2, IL11RA1, SMAD3, GM13272, TBX1, MALT1, SYKB, NFAM1, MYH9, VAV1, BCL2A1D, LILRB3, AHSP, PLCG2, EPB4.2, IRF8, IRF1, SPNA1, TGFBR3, CD300LF, LOC100045143, JAK3	815	295	13588	2.31718	0.00295343	0.000147879	0.00183129
GOTERM_BP_FAT	GO:0046649~lymphocyte activation	31	0.308734	1.09998e-06	VPREB2, GM6784, SKAP2, TPD52, TGFB1, CD74, SLC11A1, ITGAX, CLCF1, CHRNA4, BCL3, BLNK, EGR1, H60A, ICOSL, H2-M3, RELB, IL11RA1, SMAD3, GM13272, SYKB, MALT1, NFAM1, MYH9, VAV1, PRKCD, IFNAR1, BCL2A1D, CD86, PLCG2, IRF1, LOC100045143	815	191	13588	2.70599	0.00318159	0.000151734	0.00197299
GOTERM_BP_FAT	GO:0006952~defense response	54	0.537795	1.48551e-06	TLR1, TLR2, H2-D1, TLR6, C1QC, TLR7, TGFB1, B2M, NOD2, CFH, H2-K1, PLD1, NCF1, C1QA, C1QB, PLA2G7, TNFAIP8L2, MAVS, CCL3, CCL2, SP110, NLRP1B, CCL4, TRF, CD74, CCL24, TNFRSF1A, SLC11A1, TNFRSF1B, CLEC2D, PYCARD, BCL3, FCER1G, C2, THBS1, H2-Q2, PTPN6, LYZ2, IRGM1, H2-M3, HCK, MYO1F, GM13272, MALT1, H2-Q6, H2-Q7, FCGR1, FCGR3, DDX58, FCGR2B, NUPR1, STAB1, BNIP3L, IRF8, ALOX5, IGFBP4	815	448	13588	2.00962	0.00429429	0.000195596	0.00266448
GOTERM_BP_FAT	GO:0002460~adaptive immune response based on somatic recombination of immune receptors built from immunoglobulin superfamily domains	19	0.189224	1.83141e-06	ICOSL, RELB, TLR6, C1QC, PRKCD, FCGR1, CD74, FCGR3, C1QA, C1QB, SLC11A1, NOD2, KLHL6, FCGR2B, LILRB3, FCER1G, BCL3, C2, INPP5D	815	84	13588	3.77114	0.00529156	0.000230652	0.00328489
GOTERM_BP_FAT	GO:0002250~adaptive immune response	19	0.189224	1.83141e-06	ICOSL, RELB, TLR6, C1QC, PRKCD, FCGR1, CD74, FCGR3, C1QA, C1QB, SLC11A1, NOD2, KLHL6, FCGR2B, LILRB3, FCER1G, BCL3, C2, INPP5D	815	84	13588	3.77114	0.00529156	0.000230652	0.00328489
GOTERM_BP_FAT	GO:0007155~cell adhesion	63	0.627428	1.96127e-06	KLRA16, JUB, AEBP1, CLDN3, FERMT3, CLDN5, BCAN, POSTN, BCAM, GP9, TGFB2, CTGF, ESAM, ZYX, COL11A1, PARVG, PDPN, CDHR1, SDK1, FBLIM1, MYH9, SIRPA, CD84, IGSF5, CD36, CD34, CD33, LAMC1, ROM1, TNFRSF12A, ITGB5, NINJ1, ITGB3, CLDN11, CDH5, SCARF2, COL9A1, CD9, LGALS3BP, ITGAX, COL27A1, COL6A1, SCARB1, KLRA7, THBS1, COL8A2, SPP1, COL18A1, PLEK, LGALS1, HSPG2, KLRA22, NID2, EMILIN2, COL5A1, LAMA2, LAMA…	815	561	13588	1.8723	0.00566569	0.000236714	0.0035178
GOTERM_BP_FAT	GO:0048534~hemopoietic or lymphoid organ development	39	0.388408	2.03078e-06	MITF, GM6784, TRIM10, TPD52, CD74, TGFB1, TGFB2, ALAS2, CLCF1, CASP8, SH2B3, BCL3, CEBPA, EGR1, TESC, FECH, HCLS1, MYO1E, RELB, TGFBR2, IL11RA1, GM13272, TBX1, MALT1, SYKB, NFAM1, MYH9, VAV1, BCL2A1D, LILRB3, AHSP, PLCG2, EPB4.2, IRF8, IRF1, SPNA1, TGFBR3, CD300LF, LOC100045143, JAK3	815	281	13588	2.31396	0.00586591	0.0002353	0.00364248
GOTERM_BP_FAT	GO:0022610~biological adhesion	63	0.627428	2.08419e-06	KLRA16, JUB, AEBP1, CLDN3, FERMT3, CLDN5, BCAN, POSTN, BCAM, GP9, TGFB2, CTGF, ESAM, ZYX, COL11A1, PARVG, PDPN, CDHR1, SDK1, FBLIM1, MYH9, SIRPA, CD84, IGSF5, CD36, CD34, CD33, LAMC1, ROM1, TNFRSF12A, ITGB5, NINJ1, ITGB3, CLDN11, CDH5, SCARF2, COL9A1, CD9, LGALS3BP, ITGAX, COL27A1, COL6A1, SCARB1, KLRA7, THBS1, COL8A2, SPP1, COL18A1, PLEK, LGALS1, HSPG2, KLRA22, NID2, EMILIN2, COL5A1, LAMA2, LAMA…	815	562	13588	1.86897	0.00601973	0.000232201	0.00373828
GOTERM_BP_FAT	GO:0006917~induction of apoptosis	28	0.278857	2.1318e-06	LST1, STK17B, PMAIP1, SP110, TGFB2, IKBIP, SERINC3, CASP4, APOE, HMOX1, PYCARD, TGM2, BCL3, CASP1, PHLDA3, PTPN6, CEBPB, AIFM2, KLF10, PRKCD, FCGR1, TRADD, FCGR3, NUPR1, BNIP3L, RIPK3, EAF2, IFI204	815	167	13588	2.79537	0.00615679	0.000228708	0.00382366
GOTERM_BP_FAT	GO:0012502~induction of programmed cell death	28	0.278857	2.1318e-06	LST1, STK17B, PMAIP1, SP110, TGFB2, IKBIP, SERINC3, CASP4, APOE, HMOX1, PYCARD, TGM2, BCL3, CASP1, PHLDA3, PTPN6, CEBPB, AIFM2, KLF10, PRKCD, FCGR1, TRADD, FCGR3, NUPR1, BNIP3L, RIPK3, EAF2, IFI204	815	167	13588	2.79537	0.00615679	0.000228708	0.00382366
GOTERM_BP_FAT	GO:0001819~positive regulation of cytokine production	16	0.159347	2.65492e-06	H2-Q2, MAVS, H60A, H2-M3, TLR2, H2-Q6, TLR7, H2-Q7, IFNAR1, DDX58, SLC11A1, CD83, NOD2, PYCARD, FCER1G, BCL3, CASP1, SASH3	815	62	13588	4.30255	0.0076618	0.000274652	0.00476193
GOTERM_BP_FAT	GO:0006690~icosanoid metabolic process	12	0.11951	2.66945e-06	TNFRSF1A, TBXAS1, PTGDS, PDPN, NCF1, PTGS1, SYKB, ALOX5, HPGD, CD74, HPGDS, ALOX12	815	34	13588	5.88437	0.00770359	0.000266634	0.004788
GOTERM_BP_FAT	GO:0002274~myeloid leukocyte activation	12	0.11951	3.68369e-06	FYB, TLR1, TGFBR2, RELB, MYO1F, TGFB1, FCGR3, SLC11A1, FCGR2B, LOC100048875, LILRB3, CX3CR1, FCER1G	815	35	13588	5.71625	0.0106149	0.000355659	0.00660711
GOTERM_BP_FAT	GO:0002822~regulation of adaptive immune response based on somatic recombination of immune receptors built from immunoglobulin superfamily domains	15	0.149388	3.75959e-06	H2-K1, H2-Q2, PTPN6, H2-M3, H2-Q6, H2-Q7, FCGR1, TGFB1, B2M, FCGR3, STAT6, SLC11A1, NOD2, FCGR2B, TAP2, FCER1G, SASH3	815	56	13588	4.46582	0.0108324	0.000351278	0.00674323
GOTERM_BP_FAT	GO:0002819~regulation of adaptive immune response	15	0.149388	3.75959e-06	H2-K1, H2-Q2, PTPN6, H2-M3, H2-Q6, H2-Q7, FCGR1, TGFB1, B2M, FCGR3, STAT6, SLC11A1, NOD2, FCGR2B, TAP2, FCER1G, SASH3	815	56	13588	4.46582	0.0108324	0.000351278	0.00674323
GOTERM_BP_FAT	GO:0006909~phagocytosis	14	0.139428	4.07461e-06	HCK, COLEC12, ABCA1, VAV1, SIRPA, FCGR1, FCGR3, SLC11A1, CD36, FCGR2B, IRF8, FCER1G, SCARB1, MERTK	815	49	13588	4.76354	0.0117348	0.000368812	0.00730823
GOTERM_BP_FAT	GO:0002443~leukocyte mediated immunity	19	0.189224	4.39828e-06	PTPN6, ICOSL, NCF1, MYO1F, C1QC, PRKCD, FCGR1, CD74, FCGR3, C1QA, C1QB, SLC11A1, NOD2, FCGR2B, LILRB3, FCER1G, BCL3, C2, INPP5D	815	89	13588	3.55927	0.012661	0.000386042	0.00788876
GOTERM_BP_FAT	GO:0002706~regulation of lymphocyte mediated immunity	16	0.159347	4.99852e-06	H2-K1, H2-Q2, PTPN6, H60A, H2-M3, H2-Q6, H2-Q7, FCGR1, TGFB1, FCGR3, B2M, STAT6, NOD2, FCGR2B, TAP2, CLEC2D, FCER1G, SASH3	815	65	13588	4.10397	0.0143764	0.000425814	0.0089653
GOTERM_BP_FAT	GO:0033559~unsaturated fatty acid metabolic process	12	0.11951	5.01949e-06	TNFRSF1A, TBXAS1, PTGDS, PDPN, NCF1, PTGS1, SYKB, ALOX5, HPGD, CD74, HPGDS, ALOX12	815	36	13588	5.55746	0.0144363	0.000415385	0.00900291
GOTERM_BP_FAT	GO:0002252~immune effector process	23	0.229061	5.15565e-06	C1QC, TLR7, CD74, SLC11A1, NOD2, CFH, BCL3, FCER1G, INPP5D, C2, H2-Q2, PTPN6, ICOSL, NCF1, MYO1F, H2-Q6, H2-Q7, PRKCD, FCGR1, FCGR3, C1QA, C1QB, FCGR2B, LILRB3, BNIP3L	815	126	13588	3.04337	0.014825	0.000414802	0.00924712
GOTERM_BP_FAT	GO:0006693~prostaglandin metabolic process	8	0.0796733	6.38786e-06	TNFRSF1A, TBXAS1, PTGDS, PDPN, PTGS1, HPGD, CD74, HPGDS	815	14	13588	9.52708	0.0183355	0.000500029	0.0114571
GOTERM_BP_FAT	GO:0006692~prostanoid metabolic process	8	0.0796733	6.38786e-06	TNFRSF1A, TBXAS1, PTGDS, PDPN, PTGS1, HPGD, CD74, HPGDS	815	14	13588	9.52708	0.0183355	0.000500029	0.0114571
GOTERM_BP_FAT	GO:0048514~blood vessel morphogenesis	30	0.298775	6.88965e-06	TNFRSF12A, PDGFA, GJA1, ANPEP, ELK3, TGFB2, EDNRA, ARHGAP22, CTGF, APOE, HMOX1, CASP8, PLCD3, TGM2, ANGPT1, PLCD1, SOX18, PLXND1, FGF2, SCG2, COL18A1, EGFL7, MYO1E, TGFBR2, TBX1, TNNI3, MYH9, ECSCR, ITGA7, TNFAIP2	815	198	13588	2.52612	0.0197615	0.000525109	0.012357
GOTERM_BP_FAT	GO:0040012~regulation of locomotion	21	0.209143	7.30589e-06	COL18A1, JUB, EGFL7, IL16, PDPN, CSF1, ABI3, TLR2, MYO1F, ITGB3, LAMA2, LAMA1, NOD2, PRR5, LAMA5, TGFBR3, TIE1, ARAP3, THBS1, HTR2C, SCG2	815	110	13588	3.18291	0.0209428	0.000542552	0.0131035
GOTERM_BP_FAT	GO:0043067~regulation of programmed cell death	61	0.607509	7.79531e-06	MITF, FOXO1, PMAIP1, CRADD, TGFB1, TGFB2, NOD2, CASP4, APOE, BAG3, HMOX1, CASP8, CASP1, FGF2, PIK3CG, NMNAT3, AIFM2, PRKCD, CARD10, TNFRSF10B, CX3CR1, RIPK3, ALOX12, BID, LST1, 1110007C09RIK, STK17B, SP110, NLRP1B, CD74, IKBIP, SERINC3, TGM2, PYCARD, BCL3, FCER1G, INPP5D, TRAF5, PHLDA3, SPP1, ANGPTL4, SCG2, COL18A1, PTPN6, TCF7, CEBPB, KLF10, CIDEA, IGF1, MALT1, SNAI2, FCGR1, FCGR3, TRADD, BCL2A1…	815	560	13588	1.8161	0.02233	0.000564418	0.0139813
GOTERM_BP_FAT	GO:0002449~lymphocyte mediated immunity	17	0.169306	8.65671e-06	PTPN6, ICOSL, C1QC, PRKCD, FCGR1, CD74, FCGR3, C1QA, C1QB, SLC11A1, NOD2, FCGR2B, LILRB3, FCER1G, BCL3, C2, INPP5D	815	76	13588	3.72935	0.0247667	0.000611486	0.0155261
GOTERM_BP_FAT	GO:0010941~regulation of cell death	61	0.607509	9.26617e-06	MITF, FOXO1, PMAIP1, CRADD, TGFB1, TGFB2, NOD2, CASP4, APOE, BAG3, HMOX1, CASP8, CASP1, FGF2, PIK3CG, NMNAT3, AIFM2, PRKCD, CARD10, TNFRSF10B, CX3CR1, RIPK3, ALOX12, BID, LST1, 1110007C09RIK, STK17B, SP110, NLRP1B, CD74, IKBIP, SERINC3, TGM2, PYCARD, BCL3, FCER1G, INPP5D, TRAF5, PHLDA3, SPP1, ANGPTL4, SCG2, COL18A1, PTPN6, TCF7, CEBPB, KLF10, CIDEA, IGF1, MALT1, SNAI2, FCGR1, FCGR3, TRADD, BCL2A1…	815	563	13588	1.80642	0.0264871	0.000638944	0.0166191
GOTERM_BP_FAT	GO:0002521~leukocyte differentiation	24	0.23902	1.15777e-05	MITF, GM6784, TPD52, CD74, TGFB1, CLCF1, CASP8, BCL3, EGR1, CEBPA, TGFBR2, RELB, IL11RA1, MALT1, GM13272, SYKB, NFAM1, MYH9, VAV1, BCL2A1D, LILRB3, PLCG2, IRF1, CD300LF, LOC100045143	815	142	13588	2.81787	0.0329846	0.000779717	0.0207646
GOTERM_BP_FAT	GO:0001525~angiogenesis	23	0.229061	1.26736e-05	COL18A1, EGFL7, PDGFA, TNFRSF12A, TGFBR2, ANPEP, TBX1, ELK3, MYH9, EDNRA, ARHGAP22, CTGF, HMOX1, ECSCR, CASP8, PLCD3, ANGPT1, PLCD1, SOX18, PLXND1, TNFAIP2, FGF2, SCG2	815	133	13588	2.8832	0.0360498	0.000834098	0.0227298
GOTERM_BP_FAT	GO:0006631~fatty acid metabolic process	28	0.278857	1.36952e-05	HACL1, PPARA, CPT2, PTGS1, ECHDC2, CD74, TNFRSF1A, CRYL1, ACSL1, ELOVL7, HADH, HPGDS, GHR, ACSL5, ACAA2, TBXAS1, ACADM, PDPN, ACADS, NCF1, SYKB, ACACB, CPT1A, PTGDS, UCP3, ALOX5, HPGD, ALOX12	815	184	13588	2.5371	0.0388986	0.000881286	0.0245618
GOTERM_BP_FAT	GO:0045087~innate immune response	20	0.199183	1.74692e-05	MAVS, TNFAIP8L2, PTPN6, IRGM1, TLR1, TLR2, MALT1, SP110, TLR6, TLR7, C1QC, FCGR1, TGFB1, C1QA, DDX58, C1QB, SLC11A1, NOD2, CFH, C2	815	107	13588	3.11634	0.0493495	0.00109959	0.0313293
GOTERM_BP_FAT	GO:0002821~positive regulation of adaptive immune response	11	0.109551	1.97677e-05	H2-Q2, H2-K1, H2-M3, H2-Q6, FCGR1, H2-Q7, B2M, FCGR3, SLC11A1, NOD2, TAP2, FCER1G, SASH3	815	34	13588	5.39401	0.0556586	0.00121772	0.0354507
GOTERM_BP_FAT	GO:0002824~positive regulation of adaptive immune response based on somatic recombination of immune receptors built from immunoglobulin superfamily domains	11	0.109551	1.97677e-05	H2-Q2, H2-K1, H2-M3, H2-Q6, FCGR1, H2-Q7, B2M, FCGR3, SLC11A1, NOD2, TAP2, FCER1G, SASH3	815	34	13588	5.39401	0.0556586	0.00121772	0.0354507
GOTERM_BP_FAT	GO:0019221~cytokine-mediated signaling pathway	14	0.139428	1.98523e-05	CEBPA, PTPN6, CCL2, CSF2RB2, IL11RA1, PF4, GM13272, IL6RA, TNFRSF1A, KRT18, LOC100048875, LILRB3, CX3CR1, CSF2RB, JAK3	815	56	13588	4.1681	0.0558901	0.00119746	0.0356024
GOTERM_BP_FAT	GO:0042981~regulation of apoptosis	59	0.587591	2.06925e-05	MITF, FOXO1, PMAIP1, CRADD, TGFB1, TGFB2, NOD2, CASP4, APOE, BAG3, HMOX1, CASP8, CASP1, PIK3CG, NMNAT3, AIFM2, PRKCD, CARD10, TNFRSF10B, CX3CR1, RIPK3, ALOX12, BID, LST1, 1110007C09RIK, STK17B, SP110, NLRP1B, CD74, IKBIP, SERINC3, TGM2, PYCARD, BCL3, FCER1G, INPP5D, TRAF5, PHLDA3, ANGPTL4, SPP1, SCG2, COL18A1, PTPN6, TCF7, CEBPB, KLF10, CIDEA, IGF1, MALT1, SNAI2, FCGR1, FCGR3, TRADD, BCL2A1D, LOC…	815	553	13588	1.77879	0.0581854	0.00122266	0.037109
GOTERM_BP_FAT	GO:0042330~taxis	20	0.199183	2.29244e-05	CCL3, CCL2, CYSLTR1, IL16, ENPP2, CCL9, PF4, CCL4, FCGR3, TGFB2, CCL6, CCL24, RAC2, LOC100048875, ECSCR, CX3CR1, CMTM8, FCER1G, CMTM7, CMTM3, SCG2	815	109	13588	3.05915	0.0642554	0.00132737	0.0411107
GOTERM_BP_FAT	GO:0006935~chemotaxis	20	0.199183	2.29244e-05	CCL3, CCL2, CYSLTR1, IL16, ENPP2, CCL9, PF4, CCL4, FCGR3, TGFB2, CCL6, CCL24, RAC2, LOC100048875, ECSCR, CX3CR1, CMTM8, FCER1G, CMTM7, CMTM3, SCG2	815	109	13588	3.05915	0.0642554	0.00132737	0.0411107
GOTERM_BP_FAT	GO:0019724~B cell mediated immunity	15	0.149388	2.38758e-05	ICOSL, C1QC, PRKCD, FCGR1, CD74, FCGR3, C1QA, C1QB, NOD2, FCGR2B, LILRB3, BCL3, FCER1G, INPP5D, C2	815	65	13588	3.84748	0.0668311	0.00135534	0.0428166
GOTERM_BP_FAT	GO:0060627~regulation of vesicle-mediated transport	17	0.169306	2.78745e-05	RAB3B, RPH3AL, SYKB, CD63, SIRPA, FCGR1, LDLRAP1, TGFB1, FCGR3, SLC11A1, NOD2, GPC3, FCGR2B, HMOX1, FCER1G, SCARB1, BIN1	815	83	13588	3.41483	0.077579	0.00155175	0.0499858
GOTERM_BP_FAT	GO:0030334~regulation of cell migration	18	0.179265	2.81027e-05	COL18A1, JUB, EGFL7, PDPN, CSF1, ABI3, TLR2, MYO1F, ITGB3, LAMA2, LAMA1, PRR5, NOD2, LAMA5, TGFBR3, TIE1, ARAP3, THBS1	815	92	13588	3.26199	0.0781885	0.00153494	0.0503948
GOTERM_BP_FAT	GO:0043065~positive regulation of apoptosis	33	0.328653	3.32794e-05	BID, LST1, STK17B, PMAIP1, SP110, TGFB1, TGFB2, IKBIP, SERINC3, CASP4, APOE, HMOX1, TGM2, PYCARD, BCL3, INPP5D, CASP1, PHLDA3, COL18A1, PTPN6, CEBPB, AIFM2, KLF10, PRKCD, FCGR1, FCGR3, TRADD, NUPR1, BNIP3L, RIPK3, EAF2, BMP7, IFI204	815	248	13588	2.2185	0.0919102	0.00178381	0.0596753
GOTERM_BP_FAT	GO:0043068~positive regulation of programmed cell death	33	0.328653	3.93044e-05	BID, LST1, STK17B, PMAIP1, SP110, TGFB1, TGFB2, IKBIP, SERINC3, CASP4, APOE, HMOX1, TGM2, PYCARD, BCL3, INPP5D, CASP1, PHLDA3, COL18A1, PTPN6, CEBPB, AIFM2, KLF10, PRKCD, FCGR1, FCGR3, TRADD, NUPR1, BNIP3L, RIPK3, EAF2, BMP7, IFI204	815	250	13588	2.20076	0.107623	0.00206817	0.0704755
GOTERM_BP_FAT	GO:0030100~regulation of endocytosis	13	0.129469	4.39522e-05	CD63, SIRPA, FCGR1, LDLRAP1, TGFB1, FCGR3, SLC11A1, NOD2, GPC3, FCGR2B, FCER1G, SCARB1, BIN1	815	52	13588	4.1681	0.119559	0.00227121	0.0788062
GOTERM_BP_FAT	GO:0002253~activation of immune response	17	0.169306	4.40282e-05	PTPN6, UNC93B1, TLR2, SYKB, MALT1, NFAM1, C1QC, C1QA, C1QB, BCL2A1D, NOD2, KLHL6, PLCG2, CFH, FCER1G, CD79B, C2	815	86	13588	3.29571	0.119753	0.00223526	0.0789425
GOTERM_BP_FAT	GO:0010942~positive regulation of cell death	33	0.328653	4.65395e-05	BID, LST1, STK17B, PMAIP1, SP110, TGFB1, TGFB2, IKBIP, SERINC3, CASP4, APOE, HMOX1, TGM2, PYCARD, BCL3, INPP5D, CASP1, PHLDA3, COL18A1, PTPN6, CEBPB, AIFM2, KLF10, PRKCD, FCGR1, FCGR3, TRADD, NUPR1, BNIP3L, RIPK3, EAF2, BMP7, IFI204	815	252	13588	2.18329	0.126134	0.00232192	0.0834435
GOTERM_BP_FAT	GO:0030099~myeloid cell differentiation	18	0.179265	4.95973e-05	CEBPA, TESC, FECH, HCLS1, RELB, TGFBR2, MITF, MYH9, TRIM10, TGFB1, ALAS2, LILRB3, IRF8, EPB4.2, CASP8, AHSP, CD300LF, TGFBR3	815	96	13588	3.12607	0.133841	0.00243241	0.0889237
GOTERM_BP_FAT	GO:0002699~positive regulation of immune effector process	12	0.11951	6.42444e-05	H2-K1, H2-Q2, H60A, H2-M3, SYKB, H2-Q6, FCGR1, H2-Q7, B2M, FCGR3, NOD2, TAP2, FCER1G, SASH3	815	46	13588	4.34932	0.169828	0.00309723	0.11517
GOTERM_BP_FAT	GO:0050764~regulation of phagocytosis	9	0.0896325	6.9461e-05	SLC11A1, NOD2, FCGR2B, FCER1G, SCARB1, SIRPA, FCGR1, TGFB1, FCGR3	815	25	13588	6.00206	0.18228	0.00329351	0.124517
GOTERM_BP_FAT	GO:0008285~negative regulation of cell proliferation	30	0.298775	7.22716e-05	RBP4, LST1, LRRC32, PTH1R, FGFRL1, IFI30, PMAIP1, PAWR, SKAP2, TGFB1, CDH5, TGFB2, CD9, GPC3, HMOX1, INPP5D, FGF2, CEBPA, PTPN6, TESC, TGFBR2, GJB6, NUPR1, FCGR2B, SERPINF1, TGFBR3, TGIF1, EAF2, BMP7, EIF2AK2	815	224	13588	2.23291	0.188912	0.00337137	0.129552
GOTERM_BP_FAT	GO:0016064~immunoglobulin mediated immune response	14	0.139428	7.45137e-05	ICOSL, C1QC, PRKCD, FCGR1, CD74, FCGR3, C1QA, C1QB, NOD2, FCGR2B, BCL3, FCER1G, INPP5D, C2	815	63	13588	3.70498	0.194163	0.00342071	0.133568
GOTERM_BP_FAT	GO:0007242~intracellular signaling cascade	84	0.83657	8.08536e-05	ADCY7, TLR1, RGL3, RHOQ, TLR6, RGL1, BTK, PGR, HMHA1, NOD2, PLCB3, CLCF1, CTGF, HMOX1, MT2, RALB, MT1, RAPGEF3, ARL5C, TNIP2, RAB27B, FGF2, RHOG, DEPDC6, PIK3CG, ARHGAP29, NFAM1, PRKCD, CARD10, PRKCB, ARHGAP31, RIPK3, GUCY1B3, RAPGEFL1, IRAK1BP1, 5430435G22RIK, RAB3B, LST1, USP8, PTH1R, STK17B, CD74, RAB40B, SLC11A1, ALDH1A2, RASGRP3, RAC2, PLCH2, TGM2, PLCD3, BCL3, SH2B3, PLCD1, INPP5D, RASA3, R…	815	915	13588	1.53058	0.20883	0.00365335	0.144925
GOTERM_BP_FAT	GO:0002705~positive regulation of leukocyte mediated immunity	11	0.109551	9.20673e-05	H2-Q2, H2-K1, H60A, H2-M3, H2-Q6, FCGR1, H2-Q7, B2M, FCGR3, NOD2, TAP2, FCER1G, SASH3	815	40	13588	4.58491	0.234121	0.00409515	0.165009
GOTERM_BP_FAT	GO:0002708~positive regulation of lymphocyte mediated immunity	11	0.109551	9.20673e-05	H2-Q2, H2-K1, H60A, H2-M3, H2-Q6, FCGR1, H2-Q7, B2M, FCGR3, NOD2, TAP2, FCER1G, SASH3	815	40	13588	4.58491	0.234121	0.00409515	0.165009
GOTERM_BP_FAT	GO:0002757~immune response-activating signal transduction	12	0.11951	9.74875e-05	PTPN6, BCL2A1D, NOD2, KLHL6, PLCG2, TLR2, UNC93B1, FCER1G, SYKB, MALT1, CD79B, NFAM1	815	48	13588	4.1681	0.246054	0.00427018	0.174716
GOTERM_BP_FAT	GO:0042060~wound healing	19	0.189224	0.000112195	PPARA, JUB, PLEK, HPS6, F13A1, TGFBR2, GJA1, NINJ1, PF4, ELK3, TGFB1, TGFB2, GP9, P2RY12, SLC11A1, TFPI, ENTPD1, TREML1, PROS1	815	112	13588	2.82835	0.277507	0.00483971	0.20105
GOTERM_BP_FAT	GO:0045807~positive regulation of endocytosis	10	0.0995917	0.000128092	SLC11A1, NOD2, GPC3, FCGR2B, FCER1G, CD63, LDLRAP1, SIRPA, FCGR1, FCGR3	815	34	13588	4.90364	0.310029	0.00544257	0.229505
GOTERM_BP_FAT	GO:0016042~lipid catabolic process	21	0.209143	0.000137354	HACL1, LPL, PLD1, NCEH1, ACADM, ENPP2, HEXA, HEXB, PNPLA2, PNPLA7, PLCB3, PLA2G4A, CYP39A1, APOE, PLCH2, PLCG2, PLCD3, ASPG, PLA2G7, PLCD1, SCARB1	815	134	13588	2.61284	0.328299	0.00575067	0.246081
GOTERM_BP_FAT	GO:0006897~endocytosis	26	0.258938	0.000145487	ACHE, LOC100044229, ABCA1, AP1S3, SLC11A1, DAB2, FCER1G, SCARB1, TRIP10, GHR, MRC1, HCK, TGFBR2, COLEC12, LDLRAP1, SIRPA, VAV1, FCGR1, FCGR3, CD36, FCGR2B, IRF8, FKBP15, MERTK, LRP2, BIN1	815	188	13588	2.30576	0.343942	0.00600342	0.260634
GOTERM_BP_FAT	GO:0010324~membrane invagination	26	0.258938	0.000145487	ACHE, LOC100044229, ABCA1, AP1S3, SLC11A1, DAB2, FCER1G, SCARB1, TRIP10, GHR, MRC1, HCK, TGFBR2, COLEC12, LDLRAP1, SIRPA, VAV1, FCGR1, FCGR3, CD36, FCGR2B, IRF8, FKBP15, MERTK, LRP2, BIN1	815	188	13588	2.30576	0.343942	0.00600342	0.260634
GOTERM_BP_FAT	GO:0009617~response to bacterium	23	0.229061	0.000167394	H2-K1, MAVS, PLD1, LYZ2, H2-M3, NCF1, HCK, TLR1, TLR2, MYO1F, MALT1, SP110, FCGR1, B2M, SLC11A1, TNFRSF1A, NOD2, STAB1, TAP2, IRF8, PLCG2, FCER1G, BCL3	815	157	13588	2.44245	0.38429	0.00680742	0.299823
GOTERM_BP_FAT	GO:0042110~T cell activation	19	0.189224	0.000177523	EGR1, ICOSL, H2-M3, RELB, GM6784, SMAD3, SYKB, MALT1, MYH9, VAV1, CD74, TGFB1, IFNAR1, SLC11A1, BCL2A1D, CD86, ITGAX, IRF1, BCL3	815	116	13588	2.73082	0.402099	0.00711802	0.317939
GOTERM_BP_FAT	GO:0006954~inflammatory response	29	0.288816	0.000189451	CCL3, CCL2, TLR1, TLR2, TLR6, CCL4, TLR7, C1QC, TGFB1, TRF, CCL24, SLC11A1, TNFRSF1A, NOD2, TNFRSF1B, PYCARD, CFH, C2, THBS1, NCF1, FCGR1, FCGR3, C1QA, C1QB, NUPR1, STAB1, PLA2G7, ALOX5, IGFBP4	815	225	13588	2.14889	0.42241	0.00749085	0.339267
GOTERM_BP_FAT	GO:0051270~regulation of cell motion	18	0.179265	0.00019898	COL18A1, JUB, EGFL7, PDPN, CSF1, ABI3, TLR2, MYO1F, ITGB3, LAMA2, LAMA1, PRR5, NOD2, LAMA5, TGFBR3, TIE1, ARAP3, THBS1	815	107	13588	2.8047	0.438139	0.00776029	0.356303
GOTERM_BP_FAT	GO:0002764~immune response-regulating signal transduction	12	0.11951	0.000209264	PTPN6, BCL2A1D, NOD2, KLHL6, PLCG2, TLR2, UNC93B1, FCER1G, SYKB, MALT1, CD79B, NFAM1	815	52	13588	3.84748	0.454635	0.00805142	0.374685
GOTERM_BP_FAT	GO:0051240~positive regulation of multicellular organismal process	23	0.229061	0.00028852	MAVS, LST1, CSF1, TLR2, TLR7, TRF, TGFB2, SLC11A1, NOD2, PYCARD, BCL3, FCER1G, CASP1, H2-Q2, H60A, H2-M3, H2-Q6, H2-Q7, TRADD, IFNAR1, DDX58, LAMA2, CD83, HTR2C, SASH3	815	163	13588	2.35255	0.566543	0.0109392	0.516246
GOTERM_BP_FAT	GO:0032729~positive regulation of interferon-gamma production	7	0.0697142	0.000317118	H2-Q2, H60A, SLC11A1, H2-M3, BCL3, H2-Q6, H2-Q7, SASH3, IFNAR1	815	17	13588	6.8651	0.601017	0.011862	0.567279
GOTERM_BP_FAT	GO:0051050~positive regulation of transport	20	0.199183	0.000322383	RBP4, LST1, STIM1, SYKB, CD63, LDLRAP1, SIRPA, FCGR1, FCGR3, P2RY12, SLC11A1, NOD2, GPC3, FCGR2B, PLCG2, P2RY1, PYCARD, FCER1G, LOC100045432, CASP1, HTR2C	815	132	13588	2.52612	0.607059	0.0119042	0.576672
GOTERM_BP_FAT	GO:0030155~regulation of cell adhesion	16	0.159347	0.00044211	TESC, CSF1, CCDC80, MYO1F, VAV1, RELL2, LAMA2, LAMA1, FBLN2, LAMA5, EMID2, TGM2, COL1A1, THBS1, SPP1, ALOX12	815	94	13588	2.83785	0.722262	0.0160854	0.790036
GOTERM_BP_FAT	GO:0032649~regulation of interferon-gamma production	9	0.0896325	0.000464742	H2-Q2, H60A, SLC11A1, NOD2, H2-M3, BCL3, H2-Q6, H2-Q7, TLR7, SASH3, IFNAR1	815	32	13588	4.68911	0.739895	0.0166925	0.830321
GOTERM_BP_FAT	GO:0007626~locomotory behavior	29	0.288816	0.000514023	CCL3, CCL2, CYSLTR1, IL16, ENPP2, HEXA, HEXB, CCL9, CNP, PF4, ASL, CCL4, CCL6, TGFB2, CCL24, RAC2, CHRNA4, FCER1G, SEPP1, SCG2, NPY1R, ATP1A2, FCGR3, EPS8, LOC100048875, ECSCR, CX3CR1, CMTM8, CMTM7, CMTM3	815	239	13588	2.02301	0.774516	0.0182209	0.917984
GOTERM_BP_FAT	GO:0006915~apoptosis	47	0.468081	0.000550335	BID, LST1, UBE2Z, LITAF, TNFRSF12A, EGLN3, STK17B, TRIB3, PAWR, PMAIP1, SP110, CRADD, TGFB2, NAIP6, TNFRSF1A, CASP4, NAIP2, BAG3, CASP8, PYCARD, INPP5D, CASP1, TRAF5, FGF2, PHLDA3, SRGN, FAM176A, NCF1, CIDEA, GM13272, MALT1, GJB6, PPP1R13L, TRADD, RASSF5, TNFRSF10B, EYA2, KRT18, ID1, CSRNP1, SULF1, BNIP3L, TNFAIP8, RIPK3, TNFAIP3, EIF2AK2, PPP1R15A	815	465	13588	1.68517	0.797042	0.0192604	0.98253
GOTERM_BP_FAT	GO:0002429~immune response-activating cell surface receptor signaling pathway	10	0.0995917	0.000586586	PTPN6, BCL2A1D, KLHL6, PLCG2, TLR2, FCER1G, SYKB, MALT1, CD79B, NFAM1	815	41	13588	4.06644	0.817287	0.0202717	1.04693
GOTERM_BP_FAT	GO:0008219~cell death	50	0.497958	0.000618221	PAWR, PMAIP1, CRADD, TGFB1, TGFB2, CASP4, BAG3, CASP8, CASP1, FGF2, FAM176A, NCF1, TNFRSF10B, KRT18, EYA2, TNFAIP8, RIPK3, EIF2AK2, TNFAIP3, PPP1R15A, BID, LST1, UBE2Z, LITAF, TNFRSF12A, STK17B, EGLN3, TRIB3, SP110, NAIP6, TNFRSF1A, TNFRSF1B, NAIP2, PYCARD, INPP5D, TRAF5, PHLDA3, SRGN, LYZ2, CIDEA, MALT1, GM13272, GJB6, PPP1R13L, TRADD, RASSF5, ID1, CSRNP1, BNIP3L, SULF1	815	507	13588	1.64422	0.833297	0.021102	1.1031
GOTERM_BP_FAT	GO:0002711~positive regulation of T cell mediated immunity	6	0.059755	0.00065457	H2-K1, H2-Q2, H2-M3, TAP2, H2-Q6, H2-Q7, SASH3, B2M	815	13	13588	7.69495	0.849968	0.0220694	1.16759
GOTERM_BP_FAT	GO:0042742~defense response to bacterium	17	0.169306	0.00067621	H2-K1, MAVS, PLD1, LYZ2, H2-M3, NCF1, HCK, TLR2, MYO1F, FCGR1, SLC11A1, TNFRSF1A, NOD2, STAB1, IRF8, FCER1G, BCL3	815	108	13588	2.62436	0.859091	0.0225289	1.20597
GOTERM_BP_FAT	GO:0002573~myeloid leukocyte differentiation	9	0.0896325	0.000721202	CEBPA, LILRB3, RELB, MITF, TGFBR2, CASP8, CD300LF, MYH9, TGFB1	815	34	13588	4.41328	0.876322	0.0237376	1.28573
GOTERM_BP_FAT	GO:0046942~carboxylic acid transport	16	0.159347	0.000775424	AU018091, SLC38A4, SLC13A5, PDPN, SLC6A20A, ANXA1, SLC22A21, SLC7A10, SLC7A7, SLC1A5, SLC11A1, SLC6A9, SLC25A13, PLIN2, SLC1A6, ABCC3	815	99	13588	2.69453	0.894313	0.0252139	1.38176
GOTERM_BP_FAT	GO:0012501~programmed cell death	47	0.468081	0.000791373	BID, LST1, UBE2Z, LITAF, TNFRSF12A, EGLN3, STK17B, TRIB3, PAWR, PMAIP1, SP110, CRADD, TGFB2, NAIP6, TNFRSF1A, CASP4, NAIP2, BAG3, CASP8, PYCARD, INPP5D, CASP1, TRAF5, FGF2, PHLDA3, SRGN, FAM176A, NCF1, CIDEA, GM13272, MALT1, GJB6, PPP1R13L, TRADD, RASSF5, TNFRSF10B, EYA2, KRT18, ID1, CSRNP1, SULF1, BNIP3L, TNFAIP8, RIPK3, TNFAIP3, EIF2AK2, PPP1R15A	815	473	13588	1.65666	0.899089	0.0254406	1.40999
GOTERM_BP_FAT	GO:0002428~antigen processing and presentation of peptide antigen via MHC class Ib	4	0.0398367	0.00081859	H2-Q2, H2-M3, TAP2, H2-Q6, H2-Q7, B2M	815	4	13588	16.6724	0.906746	0.0260159	1.45814
GOTERM_BP_FAT	GO:0046456~icosanoid biosynthetic process	8	0.0796733	0.000832253	TBXAS1, PTGDS, PTGS1, SYKB, ALOX5, CD74, HPGDS, ALOX12	815	27	13588	4.93997	0.910368	0.0261577	1.48231
GOTERM_BP_FAT	GO:0045785~positive regulation of cell adhesion	10	0.0995917	0.000847945	FBLN2, CSF1, EMID2, TGM2, CCDC80, THBS1, VAV1, RELL2, ALOX12, SPP1	815	43	13588	3.8773	0.914354	0.0263587	1.51006
GOTERM_BP_FAT	GO:0015849~organic acid transport	16	0.159347	0.00086292	AU018091, SLC38A4, SLC13A5, PDPN, SLC6A20A, ANXA1, SLC22A21, SLC7A10, SLC7A7, SLC1A5, SLC11A1, SLC6A9, SLC25A13, PLIN2, SLC1A6, ABCC3	815	100	13588	2.66758	0.917994	0.0265337	1.53653
GOTERM_BP_FAT	GO:0016044~membrane organization	31	0.308734	0.000898967	BID, ACHE, LOC100044229, ABCA1, PMAIP1, AP1S3, SLC11A1, CD9, DAB2, FCER1G, SCARB1, TIE1, TRIP10, GHR, MRC1, HCK, TGFBR2, LMNA, COLEC12, LDLRAP1, SIRPA, VAV1, FCGR1, FCGR3, CD36, FCGR2B, IRF8, FKBP15, MERTK, LRP2, BIN1	815	272	13588	1.90016	0.926132	0.0273373	1.60023
GOTERM_BP_FAT	GO:0002768~immune response-regulating cell surface receptor signaling pathway	10	0.0995917	0.00101026	PTPN6, BCL2A1D, KLHL6, PLCG2, TLR2, FCER1G, SYKB, MALT1, CD79B, NFAM1	815	44	13588	3.78918	0.946507	0.030353	1.79665
GOTERM_BP_FAT	GO:0050865~regulation of cell activation	21	0.209143	0.00103403	PTPN6, H60A, ICOSL, LST1, PLEK, LRRC32, TGFBR2, SYKB, MALT1, PAWR, NFAM1, CD74, TGFB1, STAT6, CD38, CD83, FCGR2B, HMOX1, FCER1G, INPP5D, SASH3	815	156	13588	2.24436	0.95007	0.0307378	1.83855
GOTERM_BP_FAT	GO:0016265~death	50	0.497958	0.00103882	PAWR, PMAIP1, CRADD, TGFB1, TGFB2, CASP4, BAG3, CASP8, CASP1, FGF2, FAM176A, NCF1, TNFRSF10B, KRT18, EYA2, TNFAIP8, RIPK3, EIF2AK2, TNFAIP3, PPP1R15A, BID, LST1, UBE2Z, LITAF, TNFRSF12A, STK17B, EGLN3, TRIB3, SP110, NAIP6, TNFRSF1A, TNFRSF1B, NAIP2, PYCARD, INPP5D, TRAF5, PHLDA3, SRGN, LYZ2, CIDEA, MALT1, GM13272, GJB6, PPP1R13L, TRADD, RASSF5, ID1, CSRNP1, BNIP3L, SULF1	815	519	13588	1.6062	0.950758	0.0305645	1.84699
GOTERM_BP_FAT	GO:0007249~I-kappaB kinase/NF-kappaB cascade	8	0.0796733	0.001053	TLR1, RIPK3, MALT1, TLR6, TNIP2, IRAK1BP1, CARD10, BTK	815	28	13588	4.76354	0.952743	0.0306644	1.87199
GOTERM_BP_FAT	GO:0006636~unsaturated fatty acid biosynthetic process	8	0.0796733	0.001053	TBXAS1, PTGDS, PTGS1, SYKB, ALOX5, CD74, HPGDS, ALOX12	815	28	13588	4.76354	0.952743	0.0306644	1.87199
GOTERM_BP_FAT	GO:0032101~regulation of response to external stimulus	16	0.159347	0.00117715	PPARA, PLEK, IL16, TGFBR2, FCGR1, FCGR3, TNFRSF1A, TNFRSF1B, NOD2, FCGR2B, HOPX, CFH, TGM2, FCER1G, THBS1, SCG2	815	103	13588	2.58989	0.967032	0.0338796	2.0905
GOTERM_BP_FAT	GO:0030098~lymphocyte differentiation	17	0.169306	0.00122603	EGR1, RELB, GM6784, IL11RA1, SYKB, GM13272, MALT1, NFAM1, TPD52, VAV1, CD74, TGFB1, BCL2A1D, CLCF1, PLCG2, IRF1, BCL3, LOC100045143	815	114	13588	2.48623	0.97139	0.0349158	2.17641
GOTERM_BP_FAT	GO:0001916~positive regulation of T cell mediated cytotoxicity	5	0.0497958	0.0012634	H2-K1, H2-Q2, H2-M3, TAP2, H2-Q6, H2-Q7, B2M	815	9	13588	9.26244	0.974328	0.0356115	2.24203
GOTERM_BP_FAT	GO:0006911~phagocytosis, engulfment	6	0.059755	0.00138131	FCGR2B, FCER1G, ABCA1, SIRPA, FCGR1, FCGR3	815	15	13588	6.66896	0.981765	0.0384983	2.44883
GOTERM_BP_FAT	GO:0016525~negative regulation of angiogenesis	7	0.0697142	0.00147745	HHEX, SERPINF1, LOC100048875, STAB1, CX3CR1, PF4, TIE1, THBS1	815	22	13588	5.30485	0.986204	0.040733	2.61716
GOTERM_BP_FAT	GO:0002712~regulation of B cell mediated immunity	8	0.0796733	0.00163057	STAT6, PTPN6, NOD2, FCGR2B, FCER1G, FCGR1, TGFB1, FCGR3	815	30	13588	4.44597	0.991152	0.0444401	2.88466
GOTERM_BP_FAT	GO:0002889~regulation of immunoglobulin mediated immune response	8	0.0796733	0.00163057	STAT6, PTPN6, NOD2, FCGR2B, FCER1G, FCGR1, TGFB1, FCGR3	815	30	13588	4.44597	0.991152	0.0444401	2.88466
GOTERM_BP_FAT	GO:0050766~positive regulation of phagocytosis	7	0.0697142	0.00189885	SLC11A1, NOD2, FCGR2B, FCER1G, SIRPA, FCGR1, FCGR3	815	23	13588	5.07421	0.995938	0.0510886	3.35168
GOTERM_BP_FAT	GO:0050830~defense response to Gram-positive bacterium	7	0.0697142	0.00189885	LYZ2, NOD2, PLD1, NCF1, HCK, TLR2, MYO1F	815	23	13588	5.07421	0.995938	0.0510886	3.35168
GOTERM_BP_FAT	GO:0002495~antigen processing and presentation of peptide antigen via MHC class II	6	0.059755	0.00191095	FCGR2B, UNC93B1, FCER1G, IFI30, H2-AB1, CD74	815	16	13588	6.25215	0.996079	0.0509336	3.3727
GOTERM_BP_FAT	GO:0019886~antigen processing and presentation of exogenous peptide antigen via MHC class II	6	0.059755	0.00191095	FCGR2B, UNC93B1, FCER1G, IFI30, H2-AB1, CD74	815	16	13588	6.25215	0.996079	0.0509336	3.3727
GOTERM_BP_FAT	GO:0042590~antigen processing and presentation of exogenous peptide antigen via MHC class I	4	0.0398367	0.00195513	H2-K1, FCER1G, FCGR1, FCGR3	815	5	13588	13.3379	0.996551	0.0516071	3.44939
GOTERM_BP_FAT	GO:0007167~enzyme linked receptor protein signaling pathway	30	0.298775	0.00196187	FGFR4, NRTN, CCL2, PDGFA, FOXO1, TGFB1, INSRR, TGFB2, EIF4EBP1, CTGF, ANGPT1, FGF2, CSF1R, GHR, TXNIP, MYO1E, TGFBR2, AXL, IGF1, FGF23, SMAD3, SYKB, ID1, CSRNP1, PDGFRA, TGFBR3, JAK3, BMP7, HPGD, ARAP1	815	273	13588	1.83213	0.996617	0.0513137	3.46109
GOTERM_BP_FAT	GO:0001516~prostaglandin biosynthetic process	5	0.0497958	0.00200625	TBXAS1, PTGDS, PTGS1, CD74, HPGDS	815	10	13588	8.3362	0.997026	0.0519763	3.53806
GOTERM_BP_FAT	GO:0046457~prostanoid biosynthetic process	5	0.0497958	0.00200625	TBXAS1, PTGDS, PTGS1, CD74, HPGDS	815	10	13588	8.3362	0.997026	0.0519763	3.53806
GOTERM_BP_FAT	GO:0002694~regulation of leukocyte activation	20	0.199183	0.00214489	PTPN6, H60A, ICOSL, LST1, LRRC32, TGFBR2, SYKB, MALT1, PAWR, NFAM1, CD74, TGFB1, STAT6, CD38, CD83, FCGR2B, HMOX1, FCER1G, INPP5D, SASH3	815	154	13588	2.16525	0.998012	0.05498	3.77812
GOTERM_BP_FAT	GO:0042113~B cell activation	13	0.129469	0.00221327	ICOSL, VPREB2, MALT1, GM13272, NFAM1, TPD52, SKAP2, PRKCD, CLCF1, PLCG2, BCL3, CHRNA4, LOC100045143, BLNK	815	78	13588	2.77873	0.99837	0.0561882	3.89634
GOTERM_BP_FAT	GO:0035295~tube development	29	0.288816	0.00237904	RBP4, FGFR4, PDGFA, CSF1, GJA1, TGFB1, PGR, EDNRA, ALDH1A2, GPC3, CRISPLD2, CTGF, CASP8, TGM2, PLXND1, FGF2, CEBPA, PDPN, TGFBR2, IGF1, SMAD3, HHEX, LAMA1, ID1, LAMA5, PDGFRA, HOPX, TGIF1, BMP7	815	264	13588	1.83144	0.998992	0.0597502	4.18231
GOTERM_BP_FAT	GO:0032675~regulation of interleukin-6 production	8	0.0796733	0.0024285	NOD2, CEBPB, TLR1, TLR2, FCER1G, INPP5D, TLR6, TLR7	815	32	13588	4.1681	0.999127	0.0604324	4.26748
GOTERM_BP_FAT	GO:0006766~vitamin metabolic process	12	0.11951	0.00249924	NMNAT3, ALDH1A2, RBP4, ACADM, PDXK, NCF1, CRABP2, NCF2-RS, PNPO, QPRT, LRP2, ALDH9A1	815	69	13588	2.89955	0.999289	0.0616112	4.38918
GOTERM_BP_FAT	GO:0030324~lung development	16	0.159347	0.00251521	CEBPA, RBP4, FGFR4, PDPN, PDGFA, TGFBR2, ALDH1A2, LAMA1, HHEX, ID1, CRISPLD2, LAMA5, CTGF, HOPX, PDGFRA, FGF2	815	111	13588	2.40323	0.999322	0.0614708	4.41664
GOTERM_BP_FAT	GO:0030198~extracellular matrix organization	15	0.149388	0.00272092	COL18A1, LGALS3, COL3A1, HSPG2, CCDC80, POSTN, COL5A2, COL4A6, COL5A1, TGFB2, CRISPLD2, PDGFRA, BCL3, LAMC1, COL11A1	815	101	13588	2.4761	0.999627	0.0657819	4.76959
GOTERM_BP_FAT	GO:0055066~di-, tri-valent inorganic cation homeostasis	19	0.189224	0.00279295	FECH, CCL2, HEXB, PTH1R, HFE, ATP1A2, TNNI3, TRF, TGFB1, PRKCB, SLC11A1, ALAS2, APOE, EPB4.2, RYR1, MT2, TGM2, MT1, EPOR	815	146	13588	2.16969	0.999697	0.0669086	4.89288
GOTERM_BP_FAT	GO:0060541~respiratory system development	17	0.169306	0.00296241	CEBPA, RBP4, FGFR4, PDPN, PDGFA, TGFBR2, FGFRL1, ALDH1A2, LAMA1, HHEX, ID1, CRISPLD2, LAMA5, CTGF, HOPX, PDGFRA, FGF2	815	124	13588	2.28573	0.999815	0.0702481	5.18235
GOTERM_BP_FAT	GO:0030323~respiratory tube development	16	0.159347	0.00299777	CEBPA, RBP4, FGFR4, PDPN, PDGFA, TGFBR2, ALDH1A2, LAMA1, HHEX, ID1, CRISPLD2, LAMA5, CTGF, HOPX, PDGFRA, FGF2	815	113	13588	2.36069	0.999833	0.0704819	5.24266
GOTERM_BP_FAT	GO:0001914~regulation of T cell mediated cytotoxicity	5	0.0497958	0.00300417	H2-K1, H2-Q2, H2-M3, TAP2, H2-Q6, H2-Q7, B2M	815	11	13588	7.57836	0.999836	0.0700597	5.25356
GOTERM_BP_FAT	GO:0009968~negative regulation of signal transduction	21	0.209143	0.00313541	MDFI, PTPN6, FGFRL1, RPH3AL, IGF1, CIDEA, PAWR, PRKCD, HHEX, RGS10, DKK3, NOD2, GPC3, SOSTDC1, TGIF1, DDIT4L, INPP5D, BMP7, ARAP3, TREML1, PHLDA3	815	171	13588	2.04749	0.999888	0.0724294	5.47702
GOTERM_BP_FAT	GO:0006865~amino acid transport	12	0.11951	0.00314795	AU018091, SLC1A5, SLC38A4, SLC11A1, SLC6A9, SLC25A13, PDPN, SLC6A20A, SLC1A6, SLC7A10, SLC22A21, SLC7A7	815	71	13588	2.81787	0.999892	0.0721348	5.49834
GOTERM_BP_FAT	GO:0015837~amine transport	14	0.139428	0.00320625	AU018091, SLC38A4, PDPN, SLC6A20A, SLC22A21, SLC7A10, SYKB, SLC7A7, FCGR3, SLC11A1, SLC1A5, SLC6A9, SLC25A13, SLC1A6	815	92	13588	2.5371	0.999909	0.0728478	5.59742
GOTERM_BP_FAT	GO:0002709~regulation of T cell mediated immunity	6	0.059755	0.00339171	H2-K1, H2-Q2, H2-M3, TAP2, H2-Q6, H2-Q7, SASH3, B2M	815	18	13588	5.55746	0.999947	0.0763064	5.91197
GOTERM_BP_FAT	GO:0006767~water-soluble vitamin metabolic process	8	0.0796733	0.00349727	NMNAT3, ACADM, PDXK, NCF1, NCF2-RS, PNPO, QPRT, ALDH9A1	815	34	13588	3.92292	0.999961	0.0779859	6.09056
GOTERM_BP_FAT	GO:0007507~heart development	25	0.248979	0.00387592	RBP4, LOC100047651, FGFRL1, GJA1, TGFB2, EDNRA, ALDH1A2, OSR1, CASP8, COL11A1, NFATC1, ACADM, TGFBR2, HSPG2, SMAD3, TBX1, TNNI3, COL5A1, HHEX, SALL4, ID1, PKP2, HOPX, TGFBR3, EPOR, ZFPM1	815	223	13588	1.8691	0.999987	0.0854184	6.72855
GOTERM_BP_FAT	GO:0040017~positive regulation of locomotion	9	0.0896325	0.00414577	COL18A1, PRR5, IL16, PDPN, CSF1, TLR2, MYO1F, THBS1, SCG2	815	44	13588	3.41026	0.999994	0.0904141	7.18073
GOTERM_BP_FAT	GO:0002504~antigen processing and presentation of peptide or polysaccharide antigen via MHC class II	6	0.059755	0.00437911	FCGR2B, UNC93B1, FCER1G, IFI30, H2-AB1, CD74	815	19	13588	5.26497	0.999997	0.0945554	7.57005
GOTERM_BP_FAT	GO:0009891~positive regulation of biosynthetic process	50	0.497958	0.00439144	PPARA, CHURC1, MITF, TLR1, TLR2, FOXO1, PAWR, TLR6, CITED4, TLR7, TGFB1, NOD2, RBPJL, FGF2, RHOG, EGR1, ICOSL, EGR2, MLXIPL, FGF23, NFE2L2, SEC14L2, STAT6, TNFRSF1A, SLC11A1, BCL3, TCFEB, NFATC2, ING1, CEBPA, H60A, TESC, CEBPB, H2-M3, CEBPD, SMAD3, IGF1, TBX1, SYKB, TEAD3, FCGR3, SALL4, CSRNP1, IRF8, IRF1, EAF2, JAK3, BMP7, KLF2, ARAP1	815	557	13588	1.49662	0.999997	0.09411	7.59058
GOTERM_BP_FAT	GO:0001666~response to hypoxia	11	0.109551	0.00448503	EDNRA, PPARA, ALAS2, UCP3, PDGFA, HMOX1, ASL, CASP1, MMP2, TGFB1, TRF	815	64	13588	2.86557	0.999998	0.0953181	7.74626
GOTERM_BP_FAT	GO:0032680~regulation of tumor necrosis factor production	7	0.0697142	0.00453718	NOD2, TLR1, TLR2, FCER1G, BCL3, SASH3, FCGR3	815	27	13588	4.32247	0.999998	0.0956744	7.83291
GOTERM_BP_FAT	GO:0010811~positive regulation of cell-substrate adhesion	7	0.0697142	0.00453718	FBLN2, CSF1, EMID2, CCDC80, THBS1, RELL2, SPP1	815	27	13588	4.32247	0.999998	0.0956744	7.83291
GOTERM_BP_FAT	GO:0060326~cell chemotaxis	7	0.0697142	0.00453718	IL16, LOC100048875, CX3CR1, FCER1G, PF4, SCG2, FCGR3, TGFB2	815	27	13588	4.32247	0.999998	0.0956744	7.83291
GOTERM_BP_FAT	GO:0030595~leukocyte chemotaxis	7	0.0697142	0.00453718	IL16, LOC100048875, CX3CR1, FCER1G, PF4, SCG2, FCGR3, TGFB2	815	27	13588	4.32247	0.999998	0.0956744	7.83291
GOTERM_BP_FAT	GO:0045765~regulation of angiogenesis	9	0.0896325	0.00478337	HHEX, SERPINF1, LOC100048875, ID1, STAB1, CX3CR1, PF4, TIE1, THBS1, FGF2	815	45	13588	3.33448	0.999999	0.0998847	8.24091
GOTERM_BP_FAT	GO:0050851~antigen receptor-mediated signaling pathway	8	0.0796733	0.00489079	PTPN6, BCL2A1D, KLHL6, PLCG2, SYKB, MALT1, CD79B, NFAM1	815	36	13588	3.70498	0.999999	0.101288	8.4184
GOTERM_BP_FAT	GO:0070482~response to oxygen levels	11	0.109551	0.00502331	EDNRA, PPARA, ALAS2, UCP3, PDGFA, HMOX1, ASL, CASP1, MMP2, TGFB1, TRF	815	65	13588	2.82148	1	0.103157	8.6369
GOTERM_BP_FAT	GO:0050864~regulation of B cell activation	10	0.0995917	0.00503306	STAT6, CD38, PTPN6, FCGR2B, SYKB, PAWR, NFAM1, INPP5D, SASH3, TGFB1	815	55	13588	3.03134	1	0.102622	8.65295
GOTERM_BP_FAT	GO:0002683~negative regulation of immune system process	12	0.11951	0.00537099	STAT6, PTPN6, NOD2, LST1, FCGR2B, LRRC32, HMOX1, CLEC2D, PAWR, INPP5D, CD74, TGFB1	815	76	13588	2.63248	1	0.108383	9.20784
GOTERM_BP_FAT	GO:0051249~regulation of lymphocyte activation	18	0.179265	0.00562148	PTPN6, H60A, ICOSL, LST1, LRRC32, TGFBR2, SYKB, MALT1, PAWR, NFAM1, CD74, TGFB1, STAT6, CD38, CD83, FCGR2B, INPP5D, SASH3	815	144	13588	2.08405	1	0.112376	9.61711
GOTERM_BP_FAT	GO:0006910~phagocytosis, recognition	5	0.0497958	0.00591217	SCARB1, COLEC12, SIRPA, FCGR1, FCGR3	815	13	13588	6.41246	1	0.117045	10.0899
GOTERM_BP_FAT	GO:0019915~lipid storage	5	0.0497958	0.00591217	CD36, PLIN2, HEXA, HEXB, CIDEA	815	13	13588	6.41246	1	0.117045	10.0899
GOTERM_BP_FAT	GO:0009991~response to extracellular stimulus	17	0.169306	0.00592698	PPARA, ATG9B, ACADM, ACADS, TGFBR2, AXL, HFE, ASL, AQP2, ABCG5, UGT1A6B, SFRP2, HMOX1, CTSD, COL1A1, TIE1, ANGPTL4	815	133	13588	2.13106	1	0.116528	10.1139
GOTERM_BP_FAT	GO:0031328~positive regulation of cellular biosynthetic process	49	0.487999	0.00596218	PPARA, CHURC1, MITF, TLR1, TLR2, FOXO1, PAWR, TLR6, CITED4, TLR7, TGFB1, NOD2, RBPJL, FGF2, RHOG, EGR1, ICOSL, EGR2, MLXIPL, FGF23, NFE2L2, STAT6, TNFRSF1A, SLC11A1, BCL3, TCFEB, NFATC2, ING1, CEBPA, H60A, TESC, CEBPB, H2-M3, CEBPD, SMAD3, IGF1, TBX1, SYKB, TEAD3, FCGR3, SALL4, CSRNP1, IRF8, IRF1, JAK3, EAF2, BMP7, KLF2, ARAP1	815	552	13588	1.47998	1	0.116394	10.1709
GOTERM_BP_FAT	GO:0002475~antigen processing and presentation via MHC class Ib	4	0.0398367	0.00624843	H2-Q2, H2-M3, TAP2, H2-Q6, H2-Q7, B2M	815	7	13588	9.52708	1	0.120836	10.6338
GOTERM_BP_FAT	GO:0010883~regulation of lipid storage	4	0.0398367	0.00624843	CD36, CIDEA, PNPLA2, SCARB1	815	7	13588	9.52708	1	0.120836	10.6338
GOTERM_BP_FAT	GO:0008360~regulation of cell shape	9	0.0896325	0.00628122	LST1, PDPN, ITGA7, EPB4.2, SPNA1, RHOQ, FBLIM1, MYH9, ARAP3	815	47	13588	3.19259	1	0.12063	10.6867
GOTERM_BP_FAT	GO:0031349~positive regulation of defense response	10	0.0995917	0.00640279	TNFRSF1A, H60A, NOD2, H2-M3, TLR2, TGM2, UNC93B1, FCER1G, FCGR1, FCGR3	815	57	13588	2.92498	1	0.122018	10.8825
GOTERM_BP_FAT	GO:0042594~response to starvation	7	0.0697142	0.00657528	ATG9B, ACADM, ACADS, UGT1A6B, CTSD, HFE, ANGPTL4	815	29	13588	4.02437	1	0.124289	11.1596
GOTERM_BP_FAT	GO:0001501~skeletal system development	29	0.288816	0.00689339	RBP4, HEXA, HEXB, PTH1R, FGFRL1, ACP5, DLK1, MMP2, TGFB1, TGFB2, COL9A1, CTGF, COL11A1, SPP1, MDFI, H2-M3, LGALS3, KLF10, TGFBR2, HSPG2, IGF1, SMAD3, TBX1, COL5A2, CSRNP1, NAB2, PDGFRA, COL1A1, BMP7	815	285	13588	1.69649	1	0.129077	11.6684
GOTERM_BP_FAT	GO:0050867~positive regulation of cell activation	14	0.139428	0.0071616	H60A, ICOSL, PLEK, TGFBR2, SYKB, MALT1, CD74, TGFB1, STAT6, CD83, CD38, FCER1G, INPP5D, SASH3	815	101	13588	2.31102	1	0.132912	12.0954
GOTERM_BP_FAT	GO:0032103~positive regulation of response to external stimulus	8	0.0796733	0.00771334	TNFRSF1A, IL16, TGM2, FCER1G, THBS1, FCGR1, SCG2, FCGR3	815	39	13588	3.41998	1	0.141527	12.9674
GOTERM_BP_FAT	GO:0043603~cellular amide metabolic process	8	0.0796733	0.00771334	NMNAT3, CEBPA, NCF1, NCF2-RS, QPRT, ASL, DCXR, GHR	815	39	13588	3.41998	1	0.141527	12.9674
GOTERM_BP_FAT	GO:0031341~regulation of cell killing	7	0.0697142	0.00781146	H2-K1, H2-Q2, H60A, H2-M3, TAP2, CLEC2D, H2-Q6, H2-Q7, B2M	815	30	13588	3.89022	1	0.142303	13.1217
GOTERM_BP_FAT	GO:0002700~regulation of production of molecular mediator of immune response	7	0.0697142	0.00781146	STAT6, RBP4, NOD2, HMOX1, FCER1G, SASH3, TGFB1	815	30	13588	3.89022	1	0.142303	13.1217
GOTERM_BP_FAT	GO:0001910~regulation of leukocyte mediated cytotoxicity	7	0.0697142	0.00781146	H2-K1, H2-Q2, H60A, H2-M3, TAP2, CLEC2D, H2-Q6, H2-Q7, B2M	815	30	13588	3.89022	1	0.142303	13.1217
GOTERM_BP_FAT	GO:0050853~B cell receptor signaling pathway	5	0.0497958	0.00788973	PTPN6, KLHL6, SYKB, CD79B, NFAM1	815	14	13588	5.95443	1	0.142735	13.2445
GOTERM_BP_FAT	GO:0010648~negative regulation of cell communication	21	0.209143	0.00801613	MDFI, PTPN6, FGFRL1, RPH3AL, IGF1, CIDEA, PAWR, PRKCD, HHEX, RGS10, DKK3, NOD2, GPC3, SOSTDC1, TGIF1, DDIT4L, INPP5D, BMP7, ARAP3, TREML1, PHLDA3	815	186	13588	1.88237	1	0.143963	13.4426
GOTERM_BP_FAT	GO:0002237~response to molecule of bacterial origin	9	0.0896325	0.00811015	SLC11A1, NOD2, H2-M3, TAP2, PLCG2, TLR1, TLR2, MALT1, B2M	815	49	13588	3.06228	1	0.144638	13.5896
GOTERM_BP_FAT	GO:0045597~positive regulation of cell differentiation	20	0.199183	0.00869386	LPL, IRX3, TESC, TNFRSF12A, KLF10, CSF1, TGFBR2, SYKB, CD74, TGFB2, CD83, CD36, SERPINF1, HOPX, TGIF1, INPP5D, BMP7, FGF2, SASH3, IFI204	815	175	13588	1.90542	1	0.153312	14.4972
GOTERM_BP_FAT	GO:0010810~regulation of cell-substrate adhesion	8	0.0796733	0.00887816	FBLN2, CSF1, EMID2, CCDC80, COL1A1, THBS1, RELL2, SPP1	815	40	13588	3.33448	1	0.155369	14.7818
GOTERM_BP_FAT	GO:0002366~leukocyte activation during immune response	7	0.0697142	0.00920647	SLC11A1, H2-M3, LOC100048875, RELB, PLCG2, CX3CR1, MYO1F, BCL3	815	31	13588	3.76473	1	0.159696	15.2868
GOTERM_BP_FAT	GO:0002263~cell activation during immune response	7	0.0697142	0.00920647	SLC11A1, H2-M3, LOC100048875, RELB, PLCG2, CX3CR1, MYO1F, BCL3	815	31	13588	3.76473	1	0.159696	15.2868
GOTERM_BP_FAT	GO:0001773~myeloid dendritic cell activation	4	0.0398367	0.00955544	LILRB3, RELB, TGFBR2, TGFB1	815	8	13588	8.3362	1	0.164273	15.8203
GOTERM_BP_FAT	GO:0043011~myeloid dendritic cell differentiation	4	0.0398367	0.00955544	LILRB3, RELB, TGFBR2, TGFB1	815	8	13588	8.3362	1	0.164273	15.8203
GOTERM_BP_FAT	GO:0010876~lipid localization	16	0.159347	0.00957095	RBP4, OSBPL3, HEXA, PCTP, HEXB, APOC1, ANXA1, CIDEA, ABCA1, STARD5, ABCG5, CD36, PLIN2, APOE, BRDT, SCARB1	815	128	13588	2.08405	1	0.163554	15.844
GOTERM_BP_FAT	GO:0050801~ion homeostasis	29	0.288816	0.00968355	CCL2, HEXA, HEXB, PTH1R, HFE, CLDN11, TGFB1, TRF, SLC11A1, CD9, ALAS2, APOE, SLC1A6, MT2, TGM2, CHRNA4, MT1, TESC, EGR2, FECH, FGF23, ATP1A2, TNNI3, RHAG, PRKCB, NAB2, EPB4.2, RYR1, EPOR	815	293	13588	1.65017	1	0.164357	16.0154
GOTERM_BP_FAT	GO:0050707~regulation of cytokine secretion	5	0.0497958	0.0102564	NOD2, LRRC32, PYCARD, CASP1, SRGN	815	15	13588	5.55746	1	0.172236	16.8826
GOTERM_BP_FAT	GO:0002886~regulation of myeloid leukocyte mediated immunity	5	0.0497958	0.0102564	HMOX1, FCER1G, SYKB, FCGR1, FCGR3	815	15	13588	5.55746	1	0.172236	16.8826
GOTERM_BP_FAT	GO:0002481~antigen processing and presentation of exogenous protein antigen via MHC class Ib, TAP-dependent	3	0.0298775	0.0103252	H2-M3, TAP2, B2M	815	3	13588	16.6724	1	0.1723	16.9861
GOTERM_BP_FAT	GO:0001805~positive regulation of type III hypersensitivity	3	0.0298775	0.0103252	FCER1G, FCGR1, FCGR3	815	3	13588	16.6724	1	0.1723	16.9861
GOTERM_BP_FAT	GO:0001803~regulation of type III hypersensitivity	3	0.0298775	0.0103252	FCER1G, FCGR1, FCGR3	815	3	13588	16.6724	1	0.1723	16.9861
GOTERM_BP_FAT	GO:0002477~antigen processing and presentation of exogenous peptide antigen via MHC class Ib	3	0.0298775	0.0103252	H2-M3, TAP2, B2M	815	3	13588	16.6724	1	0.1723	16.9861
GOTERM_BP_FAT	GO:0046631~alpha-beta T cell activation	6	0.059755	0.0103895	H2-M3, RELB, GM6784, IRF1, BCL3, SYKB	815	23	13588	4.34932	1	0.172296	17.0829
GOTERM_BP_FAT	GO:0001912~positive regulation of leukocyte mediated cytotoxicity	6	0.059755	0.0103895	H2-K1, H2-Q2, H60A, H2-M3, TAP2, H2-Q6, H2-Q7, B2M	815	23	13588	4.34932	1	0.172296	17.0829
GOTERM_BP_FAT	GO:0031343~positive regulation of cell killing	6	0.059755	0.0103895	H2-K1, H2-Q2, H60A, H2-M3, TAP2, H2-Q6, H2-Q7, B2M	815	23	13588	4.34932	1	0.172296	17.0829
GOTERM_BP_FAT	GO:0007610~behavior	37	0.368489	0.0115107	CCL3, CCL2, IL16, CYSLTR1, ENPP2, HEXA, HEXB, CCL9, PF4, CNP, ASL, CCL4, CCL6, TGFB2, CCL24, S1PR2, RAC2, CHRNA4, FCER1G, SEPP1, MAN2B1, SCG2, EGR1, EGR2, TBX1, NPY1R, ATP1A2, CPT1A, FCGR3, PTGDS, LOC100048875, EPS8, CX3CR1, ECSCR, CMTM8, CMTM7, CMTM3, HTR2C	815	405	13588	1.52316	1	0.188055	18.7518
GOTERM_BP_FAT	GO:0042108~positive regulation of cytokine biosynthetic process	8	0.0796733	0.0115866	ICOSL, TLR1, IRF1, BCL3, SYKB, TLR6, TLR7, FCGR3	815	42	13588	3.17569	1	0.188126	18.8637
GOTERM_BP_FAT	GO:0048878~chemical homeostasis	34	0.338612	0.0120219	CCL2, HEXA, HEXB, PTH1R, HFE, CLDN11, TGFB1, TRF, SLC11A1, CD9, ALAS2, APOE, SLC1A6, TGM2, MT2, CHRNA4, MT1, SCARB1, TESC, EGR2, FECH, RPH3AL, MLXIPL, FGF23, IGF1, ATP1A2, TNNI3, LDLRAP1, RHAG, PRKCB, NAB2, EPB4.2, RYR1, EPOR	815	365	13588	1.55304	1	0.193427	19.5022
GOTERM_BP_FAT	GO:0050866~negative regulation of cell activation	9	0.0896325	0.0129277	PTPN6, LST1, FCGR2B, LRRC32, HMOX1, PAWR, INPP5D, CD74, TGFB1	815	53	13588	2.83116	1	0.205349	20.8157
GOTERM_BP_FAT	GO:0002695~negative regulation of leukocyte activation	9	0.0896325	0.0129277	PTPN6, LST1, FCGR2B, LRRC32, HMOX1, PAWR, INPP5D, CD74, TGFB1	815	53	13588	2.83116	1	0.205349	20.8157
GOTERM_BP_FAT	GO:0030168~platelet activation	5	0.0497958	0.0130382	P2RY12, PLEK, PF4, TREML1, ENTPD1	815	16	13588	5.21012	1	0.205804	20.9746
GOTERM_BP_FAT	GO:0050900~leukocyte migration	8	0.0796733	0.0131443	IL16, LOC100048875, CD34, CX3CR1, FCER1G, PF4, SCG2, FCGR3, TGFB2	815	43	13588	3.10184	1	0.206192	21.1268
GOTERM_BP_FAT	GO:0042035~regulation of cytokine biosynthetic process	10	0.0995917	0.0135282	ICOSL, CEBPB, TLR1, IRF1, BCL3, SYKB, INPP5D, TLR6, TLR7, FCGR3	815	64	13588	2.60506	1	0.21044	21.6753
GOTERM_BP_FAT	GO:0006873~cellular ion homeostasis	26	0.258938	0.0139026	CCL2, HEXA, PTH1R, HEXB, CLDN11, TGFB1, TRF, SLC11A1, CD9, ALAS2, APOE, SLC1A6, MT2, TGM2, CHRNA4, MT1, TESC, EGR2, FGF23, ATP1A2, TNNI3, RHAG, PRKCB, NAB2, RYR1, EPOR	815	261	13588	1.66085	1	0.214487	22.2068
GOTERM_BP_FAT	GO:0030005~cellular di-, tri-valent inorganic cation homeostasis	16	0.159347	0.0142417	CCL2, HEXB, PTH1R, ATP1A2, TNNI3, TRF, TGFB1, PRKCB, SLC11A1, ALAS2, APOE, RYR1, MT2, TGM2, MT1, EPOR	815	134	13588	1.99073	1	0.217989	22.6852
GOTERM_BP_FAT	GO:0055080~cation homeostasis	20	0.199183	0.0143861	TESC, FECH, CCL2, HEXB, PTH1R, HFE, ATP1A2, TNNI3, TRF, TGFB1, PRKCB, SLC11A1, ALAS2, APOE, EPB4.2, RYR1, MT2, TGM2, MT1, EPOR	815	184	13588	1.81222	1	0.21881	22.8882
GOTERM_BP_FAT	GO:0002696~positive regulation of leukocyte activation	13	0.129469	0.0150492	H60A, ICOSL, TGFBR2, MALT1, SYKB, CD74, TGFB1, STAT6, CD83, CD38, FCER1G, INPP5D, SASH3	815	99	13588	2.1893	1	0.22655	23.8134
GOTERM_BP_FAT	GO:0042592~homeostatic process	49	0.487999	0.0159883	HEXA, HEXB, TGFB1, TGFB2, ALAS2, APOE, SLC1A6, MT2, CHRNA4, MT1, EGR2, FECH, MLXIPL, RPH3AL, FGF23, LDLRAP1, PRKCB, NAB2, LILRB3, AHSP, RYR1, CCL2, VPREB2, CSF1, PTH1R, ACP5, HFE, CLDN11, TRIM10, TRF, SLC11A1, CD9, COL9A1, TGM2, SCARB1, FH1, GLRX, TESC, HCLS1, IGF1, CIDEA, ATP1A2, TNNI3, RHAG, EPB4.2, TGFBR3, EPOR, PARP4, SASH3	815	584	13588	1.39888	1	0.23774	25.1058
GOTERM_BP_FAT	GO:0006875~cellular metal ion homeostasis	13	0.129469	0.0162027	TESC, CCL2, PTH1R, HEXB, ATP1A2, TNNI3, TGFB1, PRKCB, APOE, TGM2, RYR1, MT1, EPOR	815	100	13588	2.16741	1	0.239324	25.398
GOTERM_BP_FAT	GO:0051180~vitamin transport	5	0.0497958	0.0162577	RBP4, PDPN, SLC22A21, TCN2, SLC19A2	815	17	13588	4.90364	1	0.238836	25.4728
GOTERM_BP_FAT	GO:0045995~regulation of embryonic development	5	0.0497958	0.0162577	LAMA2, LAMA1, LAMA5, NFE2L2, BMP7	815	17	13588	4.90364	1	0.238836	25.4728
GOTERM_BP_FAT	GO:0045670~regulation of osteoclast differentiation	5	0.0497958	0.0162577	CSF1, KLF10, MITF, CLEC2D, INPP5D	815	17	13588	4.90364	1	0.238836	25.4728
GOTERM_BP_FAT	GO:0060324~face development	5	0.0497958	0.0162577	ALDH1A2, CSRNP1, PDGFRA, COL1A1, MMP2	815	17	13588	4.90364	1	0.238836	25.4728
GOTERM_BP_FAT	GO:0032945~negative regulation of mononuclear cell proliferation	7	0.0697142	0.0165763	PTPN6, LST1, FCGR2B, LRRC32, PAWR, INPP5D, TGFB1	815	35	13588	3.33448	1	0.241725	25.9045
GOTERM_BP_FAT	GO:0070664~negative regulation of leukocyte proliferation	7	0.0697142	0.0165763	PTPN6, LST1, FCGR2B, LRRC32, PAWR, INPP5D, TGFB1	815	35	13588	3.33448	1	0.241725	25.9045
GOTERM_BP_FAT	GO:0050672~negative regulation of lymphocyte proliferation	7	0.0697142	0.0165763	PTPN6, LST1, FCGR2B, LRRC32, PAWR, INPP5D, TGFB1	815	35	13588	3.33448	1	0.241725	25.9045
GOTERM_BP_FAT	GO:0008629~induction of apoptosis by intracellular signals	7	0.0697142	0.0165763	NUPR1, HMOX1, BCL3, PMAIP1, EAF2, PHLDA3, IFI204	815	35	13588	3.33448	1	0.241725	25.9045
GOTERM_BP_FAT	GO:0031668~cellular response to extracellular stimulus	8	0.0796733	0.0167006	ATG9B, SFRP2, HMOX1, AXL, CTSD, HFE, AQP2, ANGPTL4	815	45	13588	2.96398	1	0.242109	26.0722
GOTERM_BP_FAT	GO:0051046~regulation of secretion	15	0.149388	0.0174293	RBP4, RAB3B, LRRC32, RPH3AL, FGF23, SYKB, CPT1A, NOD2, HMOX1, PYCARD, CHRNA4, FCER1G, CASP1, HTR2C, SRGN	815	125	13588	2.00069	1	0.250077	27.0488
GOTERM_BP_FAT	GO:0050777~negative regulation of immune response	6	0.059755	0.0175159	STAT6, PTPN6, FCGR2B, CLEC2D, INPP5D, TGFB1	815	26	13588	3.84748	1	0.24994	27.1641
GOTERM_BP_FAT	GO:0048872~homeostasis of number of cells	14	0.139428	0.0175364	FECH, VPREB2, CSF1, HCLS1, TRIM10, TGFB1, TGFB2, ALAS2, LILRB3, EPB4.2, AHSP, TGFBR3, FH1, SASH3	815	113	13588	2.06561	1	0.248988	27.1914
GOTERM_BP_FAT	GO:0010557~positive regulation of macromolecule biosynthetic process	45	0.448163	0.017545	PPARA, CHURC1, TLR1, MITF, FOXO1, PAWR, TLR6, CITED4, TLR7, TGFB1, STAT6, TNFRSF1A, SLC11A1, BCL3, TCFEB, NFATC2, FGF2, RBPJL, ING1, RHOG, CEBPA, EGR1, TESC, ICOSL, EGR2, CEBPB, CEBPD, MLXIPL, SMAD3, FGF23, IGF1, SYKB, TBX1, TEAD3, FCGR3, SALL4, CSRNP1, IRF8, IRF1, EAF2, JAK3, NFE2L2, BMP7, KLF2, ARAP1	815	530	13588	1.41558	1	0.247898	27.2028
GOTERM_BP_FAT	GO:0007178~transmembrane receptor protein serine/threonine kinase signaling pathway	11	0.109551	0.0176295	CCL2, ID1, PDGFA, TGFBR2, TGFBR3, SMAD3, BMP7, HPGD, ARAP1, TGFB1, TGFB2	815	78	13588	2.35123	1	0.24775	27.315
GOTERM_BP_FAT	GO:0044242~cellular lipid catabolic process	9	0.0896325	0.0177177	HACL1, LPL, PLA2G4A, PLCB3, ACADM, HEXA, PLCG2, HEXB, PNPLA2	815	56	13588	2.67949	1	0.247648	27.432
GOTERM_BP_FAT	GO:0051094~positive regulation of developmental process	22	0.219102	0.0177766	LPL, IRX3, TESC, TNFRSF12A, KLF10, CSF1, TGFBR2, GJA1, SYKB, CD74, TGFB2, TRADD, CD83, CD36, SERPINF1, HOPX, TGIF1, INPP5D, BMP7, FGF2, SASH3, IFI204	815	214	13588	1.71398	1	0.247193	27.51
GOTERM_BP_FAT	GO:0032653~regulation of interleukin-10 production	4	0.0398367	0.0187137	CD83, FCER1G, BCL3, SASH3	815	10	13588	6.66896	1	0.257276	28.7405
GOTERM_BP_FAT	GO:0033344~cholesterol efflux	4	0.0398367	0.0187137	ABCG5, APOE, SCARB1, ABCA1	815	10	13588	6.66896	1	0.257276	28.7405
GOTERM_BP_FAT	GO:0055082~cellular chemical homeostasis	26	0.258938	0.0187748	CCL2, HEXA, PTH1R, HEXB, CLDN11, TGFB1, TRF, SLC11A1, CD9, ALAS2, APOE, SLC1A6, MT2, TGM2, CHRNA4, MT1, TESC, EGR2, FGF23, ATP1A2, TNNI3, RHAG, PRKCB, NAB2, RYR1, EPOR	815	268	13588	1.61747	1	0.256806	28.8201
GOTERM_BP_FAT	GO:0016127~sterol catabolic process	3	0.0298775	0.0198318	CYP39A1, APOE, SCARB1	815	4	13588	12.5043	1	0.268011	30.1829
GOTERM_BP_FAT	GO:0006707~cholesterol catabolic process	3	0.0298775	0.0198318	CYP39A1, APOE, SCARB1	815	4	13588	12.5043	1	0.268011	30.1829
GOTERM_BP_FAT	GO:0010884~positive regulation of lipid storage	3	0.0298775	0.0198318	CD36, CIDEA, SCARB1	815	4	13588	12.5043	1	0.268011	30.1829
GOTERM_BP_FAT	GO:0046434~organophosphate catabolic process	3	0.0298775	0.0198318	NCF1, NCF2-RS, NUDT7	815	4	13588	12.5043	1	0.268011	30.1829
GOTERM_BP_FAT	GO:0030003~cellular cation homeostasis	17	0.169306	0.0198968	TESC, CCL2, HEXB, PTH1R, ATP1A2, TNNI3, TRF, TGFB1, PRKCB, SLC11A1, ALAS2, APOE, RYR1, MT2, TGM2, MT1, EPOR	815	152	13588	1.86468	1	0.267541	30.2659
GOTERM_BP_FAT	GO:0050795~regulation of behavior	5	0.0497958	0.0199337	NOD2, PTGDS, IL16, THBS1, SCG2	815	18	13588	4.63122	1	0.266753	30.313
GOTERM_BP_FAT	GO:0002673~regulation of acute inflammatory response	5	0.0497958	0.0199337	FCGR2B, CFH, FCER1G, FCGR1, FCGR3	815	18	13588	4.63122	1	0.266753	30.313
GOTERM_BP_FAT	GO:0060445~branching involved in salivary gland morphogenesis	5	0.0497958	0.0199337	LAMA1, LAMA5, TGM2, PLXND1, BMP7	815	18	13588	4.63122	1	0.266753	30.313
GOTERM_BP_FAT	GO:0031667~response to nutrient levels	14	0.139428	0.0200239	PPARA, ATG9B, ACADM, ACADS, TGFBR2, HFE, ASL, ABCG5, UGT1A6B, HMOX1, CTSD, TIE1, COL1A1, ANGPTL4	815	115	13588	2.02968	1	0.266584	30.4279
GOTERM_BP_FAT	GO:0006006~glucose metabolic process	16	0.159347	0.0205103	PPARA, RBP4, PFKP, NPY1R, CPT1A, PDHB, PGM2, PCX, ATF3, PYGL, HK3, PGM1, LOC637280, ENO2, DCXR, ENO1	815	140	13588	1.90542	1	0.270925	31.0446
GOTERM_BP_FAT	GO:0032944~regulation of mononuclear cell proliferation	11	0.109551	0.0207432	CD38, PTPN6, ICOSL, LST1, FCGR2B, LRRC32, SYKB, PAWR, INPP5D, SASH3, TGFB1	815	80	13588	2.29245	1	0.272348	31.3382
GOTERM_BP_FAT	GO:0050670~regulation of lymphocyte proliferation	11	0.109551	0.0207432	CD38, PTPN6, ICOSL, LST1, FCGR2B, LRRC32, SYKB, PAWR, INPP5D, SASH3, TGFB1	815	80	13588	2.29245	1	0.272348	31.3382
GOTERM_BP_FAT	GO:0030335~positive regulation of cell migration	7	0.0697142	0.0214656	COL18A1, PRR5, PDPN, CSF1, TLR2, MYO1F, THBS1	815	37	13588	3.15424	1	0.279213	32.2411
GOTERM_BP_FAT	GO:0048754~branching morphogenesis of a tube	12	0.11951	0.0229253	PGR, EDNRA, HHEX, LAMA1, GPC3, LAMA5, CSF1, TGFBR2, IGF1, PLXND1, BMP7, TGFB1	815	93	13588	2.15128	1	0.293988	34.0313
GOTERM_BP_FAT	GO:0007179~transforming growth factor beta receptor signaling pathway	8	0.0796733	0.0232326	CCL2, PDGFA, TGFBR2, TGFBR3, SMAD3, HPGD, ARAP1, TGFB1	815	48	13588	2.77873	1	0.296034	34.4025
GOTERM_BP_FAT	GO:0050817~coagulation	10	0.0995917	0.0232907	P2RY12, PLEK, HPS6, F13A1, TFPI, PF4, TREML1, ENTPD1, PROS1, GP9	815	70	13588	2.38177	1	0.295389	34.4724
GOTERM_BP_FAT	GO:0007596~blood coagulation	10	0.0995917	0.0232907	P2RY12, PLEK, HPS6, F13A1, TFPI, PF4, TREML1, ENTPD1, PROS1, GP9	815	70	13588	2.38177	1	0.295389	34.4724
GOTERM_BP_FAT	GO:0002285~lymphocyte activation during immune response	5	0.0497958	0.0240816	SLC11A1, H2-M3, RELB, PLCG2, BCL3	815	19	13588	4.38747	1	0.30253	35.4177
GOTERM_BP_FAT	GO:0046632~alpha-beta T cell differentiation	5	0.0497958	0.0240816	RELB, GM6784, IRF1, BCL3, SYKB	815	19	13588	4.38747	1	0.30253	35.4177
GOTERM_BP_FAT	GO:0070663~regulation of leukocyte proliferation	11	0.109551	0.0242396	CD38, PTPN6, ICOSL, LST1, FCGR2B, LRRC32, SYKB, PAWR, INPP5D, SASH3, TGFB1	815	82	13588	2.23654	1	0.302916	35.605
GOTERM_BP_FAT	GO:0055065~metal ion homeostasis	13	0.129469	0.0245736	TESC, CCL2, PTH1R, HEXB, ATP1A2, TNNI3, TGFB1, PRKCB, APOE, TGM2, RYR1, MT1, EPOR	815	106	13588	2.04473	1	0.305133	35.9992
GOTERM_BP_FAT	GO:0060343~trabecula formation	4	0.0398367	0.0246048	RBP4, TGFBR3, COL1A1, MMP2	815	11	13588	6.06269	1	0.304185	36.0359
GOTERM_BP_FAT	GO:0051251~positive regulation of lymphocyte activation	12	0.11951	0.0246133	STAT6, H60A, CD38, CD83, ICOSL, TGFBR2, SYKB, MALT1, INPP5D, CD74, SASH3, TGFB1	815	94	13588	2.12839	1	0.30301	36.0459
GOTERM_BP_FAT	GO:0006790~sulfur metabolic process	12	0.11951	0.0246133	SGSH, SULF2, SULF1, GPX3, GSTT1, IGF1, GM9210, GSTT2, SEPP1, GSTT3, MGST1, GHR	815	94	13588	2.12839	1	0.30301	36.0459
GOTERM_BP_FAT	GO:0019318~hexose metabolic process	18	0.179265	0.0249544	PPARA, RBP4, PFKP, NPY1R, PDHB, CPT1A, PGM2, PCX, RENBP, ATF3, PYGL, HK3, PGM1, LOC637280, ENO2, MAN2B1, DCXR, ENO1	815	169	13588	1.77576	1	0.305269	36.4459
GOTERM_BP_FAT	GO:0007599~hemostasis	10	0.0995917	0.0253078	P2RY12, PLEK, HPS6, F13A1, TFPI, PF4, TREML1, ENTPD1, PROS1, GP9	815	71	13588	2.34822	1	0.307623	36.8577
GOTERM_BP_FAT	GO:0007272~ensheathment of neurons	7	0.0697142	0.0272457	CD9, EGR2, HEXA, NAB2, HEXB, CLDN11, TGFB1	815	39	13588	2.99248	1	0.325792	39.072
GOTERM_BP_FAT	GO:0008366~axon ensheathment	7	0.0697142	0.0272457	CD9, EGR2, HEXA, NAB2, HEXB, CLDN11, TGFB1	815	39	13588	2.99248	1	0.325792	39.072
GOTERM_BP_FAT	GO:0035239~tube morphogenesis	18	0.179265	0.0275838	PDPN, CSF1, TGFBR2, GJA1, IGF1, SMAD3, TGFB1, PGR, EDNRA, LAMA1, HHEX, GPC3, LAMA5, CASP8, TGM2, TGIF1, BMP7, PLXND1	815	171	13588	1.75499	1	0.327815	39.4508
GOTERM_BP_FAT	GO:0010171~body morphogenesis	5	0.0497958	0.0287132	GPC3, CSRNP1, PDGFRA, COL1A1, MMP2	815	20	13588	4.1681	1	0.337481	40.6998
GOTERM_BP_FAT	GO:0051130~positive regulation of cellular component organization	14	0.139428	0.0308348	LST1, PLEK, TNFRSF12A, CD63, SIRPA, FCGR1, LDLRAP1, TGFB1, FCGR3, SLC11A1, NOD2, GPC3, FCGR2B, FCER1G	815	122	13588	1.91323	1	0.35626	42.9807
GOTERM_BP_FAT	GO:0050708~regulation of protein secretion	6	0.059755	0.0311904	RBP4, NOD2, LRRC32, PYCARD, CASP1, SRGN	815	30	13588	3.33448	1	0.358192	43.3547
GOTERM_BP_FAT	GO:0060325~face morphogenesis	4	0.0398367	0.0313749	CSRNP1, PDGFRA, COL1A1, MMP2	815	12	13588	5.55746	1	0.358527	43.5479
GOTERM_BP_FAT	GO:0050920~regulation of chemotaxis	4	0.0398367	0.0313749	NOD2, IL16, THBS1, SCG2	815	12	13588	5.55746	1	0.358527	43.5479
GOTERM_BP_FAT	GO:0001909~leukocyte mediated cytotoxicity	4	0.0398367	0.0313749	PTPN6, NCF1, FCGR1, FCGR3	815	12	13588	5.55746	1	0.358527	43.5479
GOTERM_BP_FAT	GO:0060389~pathway-restricted SMAD protein phosphorylation	3	0.0298775	0.0317496	TGFBR3, TGFB1, TGFB2	815	5	13588	10.0034	1	0.360601	43.9384
GOTERM_BP_FAT	GO:0060322~head development	5	0.0497958	0.0338368	ALDH1A2, CSRNP1, PDGFRA, COL1A1, MMP2	815	21	13588	3.96962	1	0.378032	46.0669
GOTERM_BP_FAT	GO:0006898~receptor-mediated endocytosis	5	0.0497958	0.0338368	DAB2, ACHE, TGFBR2, LRP2, FCGR1	815	21	13588	3.96962	1	0.378032	46.0669
GOTERM_BP_FAT	GO:0051272~positive regulation of cell motion	7	0.0697142	0.0339704	COL18A1, PRR5, PDPN, CSF1, TLR2, MYO1F, THBS1	815	41	13588	2.84651	1	0.377814	46.2005
GOTERM_BP_FAT	GO:0040008~regulation of growth	24	0.23902	0.034321	RBP4, GDF3, TNFRSF12A, LGMN, CSF1, TGFBR2, TLR2, NPY1R, GAS6, TGFB1, TGFB2, NOD2, GPC3, APOE, CTGF, CREG1, HOPX, GAMT, EAF2, DNAJC2, IGFBP4, SASH3, ALOX12, GHR	815	256	13588	1.56304	1	0.379505	46.5496
GOTERM_BP_FAT	GO:0051250~negative regulation of lymphocyte activation	8	0.0796733	0.0344162	PTPN6, LST1, FCGR2B, LRRC32, PAWR, INPP5D, CD74, TGFB1	815	52	13588	2.56498	1	0.378946	46.6441
GOTERM_BP_FAT	GO:0030217~T cell differentiation	10	0.0995917	0.037267	EGR1, BCL2A1D, RELB, GM6784, IRF1, BCL3, SYKB, VAV1, CD74, TGFB1	815	76	13588	2.19374	1	0.401985	49.4001
GOTERM_BP_FAT	GO:0044270~nitrogen compound catabolic process	7	0.0697142	0.0377011	NCF1, HMOX1, NCF2-RS, NUDT7, CNP, DPYD, ENTPD1	815	42	13588	2.77873	1	0.404184	49.8077
GOTERM_BP_FAT	GO:0010604~positive regulation of macromolecule metabolic process	50	0.497958	0.0378577	PPARA, CHURC1, MITF, TLR1, FOXO1, PAWR, TLR6, CITED4, TLR7, TGFB1, NOD2, GPC3, RBPJL, FGF2, RHOG, GHR, EGR1, ICOSL, EGR2, MLXIPL, FGF23, NFE2L2, LRRC32, STAT6, TNFRSF1A, SLC11A1, BCL3, TCFEB, NFATC2, ING1, CEBPA, TESC, CEBPB, CEBPD, HCLS1, SMAD3, IGF1, TBX1, SYKB, TEAD3, FCGR3, SALL4, CSRNP1, IRF8, IRF1, EAF2, JAK3, BMP7, KLF2, ARAP1	815	633	13588	1.31693	1	0.404057	49.9541
GOTERM_BP_FAT	GO:0005996~monosaccharide metabolic process	19	0.189224	0.037896	PPARA, RBP4, PFKP, NPY1R, PDHB, CPT1A, PGM2, PCX, RENBP, ATF3, PYGL, UGT1A6B, HK3, PGM1, LOC637280, ENO2, MAN2B1, DCXR, ENO1	815	191	13588	1.65851	1	0.402951	49.9898
GOTERM_BP_FAT	GO:0002831~regulation of response to biotic stimulus	4	0.0398367	0.0390137	DDX58, MAVS, H60A, NOD2	815	13	13588	5.12997	1	0.41071	51.0216
GOTERM_BP_FAT	GO:0043900~regulation of multi-organism process	4	0.0398367	0.0390137	DDX58, MAVS, NOD2, TLR2	815	13	13588	5.12997	1	0.41071	51.0216
GOTERM_BP_FAT	GO:0050854~regulation of antigen receptor-mediated signaling pathway	4	0.0398367	0.0390137	PTPN6, MALT1, PAWR, NFAM1	815	13	13588	5.12997	1	0.41071	51.0216
GOTERM_BP_FAT	GO:0002864~regulation of acute inflammatory response to antigenic stimulus	4	0.0398367	0.0390137	FCGR2B, FCER1G, FCGR1, FCGR3	815	13	13588	5.12997	1	0.41071	51.0216
GOTERM_BP_FAT	GO:0002883~regulation of hypersensitivity	4	0.0398367	0.0390137	FCGR2B, FCER1G, FCGR1, FCGR3	815	13	13588	5.12997	1	0.41071	51.0216
GOTERM_BP_FAT	GO:0045408~regulation of interleukin-6 biosynthetic process	4	0.0398367	0.0390137	CEBPB, TLR1, INPP5D, TLR6	815	13	13588	5.12997	1	0.41071	51.0216
GOTERM_BP_FAT	GO:0048585~negative regulation of response to stimulus	9	0.0896325	0.0394899	STAT6, PPARA, PTPN6, TNFRSF1B, FCGR2B, CLEC2D, INPP5D, PRKCD, TGFB1	815	65	13588	2.30849	1	0.413146	51.4552
GOTERM_BP_FAT	GO:0050878~regulation of body fluid levels	11	0.109551	0.0398085	P2RY12, PLEK, HPS6, F13A1, TFPI, PF4, TREML1, ENTPD1, PROS1, GP9, AQP2	815	89	13588	2.06063	1	0.414287	51.7432
GOTERM_BP_FAT	GO:0051187~cofactor catabolic process	6	0.059755	0.0399824	SUCLG2, NCF1, HMOX1, NCF2-RS, NUDT7, FH1	815	32	13588	3.12607	1	0.414259	51.8997
GOTERM_BP_FAT	GO:0001508~regulation of action potential	8	0.0796733	0.0411538	CD9, EGR2, HEXA, NAB2, HEXB, CHRNA4, CLDN11, TGFB1	815	54	13588	2.46998	1	0.422128	52.9416
GOTERM_BP_FAT	GO:0070661~leukocyte proliferation	7	0.0697142	0.0416832	SLC11A1, CD86, ITGAX, VPREB2, MALT1, PRKCD, TGFB1	815	43	13588	2.71411	1	0.424846	53.4055
GOTERM_BP_FAT	GO:0032943~mononuclear cell proliferation	7	0.0697142	0.0416832	SLC11A1, CD86, ITGAX, VPREB2, MALT1, PRKCD, TGFB1	815	43	13588	2.71411	1	0.424846	53.4055
GOTERM_BP_FAT	GO:0010033~response to organic substance	41	0.408326	0.0431242	RBP4, TLR1, TLR2, RHOQ, ACP5, FOXO1, ASL, TRF, TGFB1, B2M, SLC11A1, NOD2, EIF4EBP1, APOE, UGT1A6B, TAP2, HMOX1, CREB3L1, CHRNA4, CASP1, GHR, EGR1, EGR2, H2-M3, ACADS, KLF10, HCLS1, TGFBR2, EPHX1, MALT1, CD83, EPS8, ID1, PLCG2, VMN1R195, VMN1R197, NFE2L2, COL1A1, EIF2AK2, PPP1R15A, HTR2C	815	505	13588	1.3536	1	0.434537	54.6463
GOTERM_BP_FAT	GO:0006575~cellular amino acid derivative metabolic process	15	0.149388	0.0431656	SAT1, ACHE, ACADM, GSTT1, GSTT2, GSTT3, TGFB2, PNPLA7, GPX3, GM9210, GAMT, ETNK2, ALDH9A1, MGST1, GHR	815	141	13588	1.77366	1	0.433418	54.6815
GOTERM_BP_FAT	GO:0043123~positive regulation of I-kappaB kinase/NF-kappaB cascade	6	0.059755	0.0448874	NOD2, LST1, LITAF, TGM2, TLR6, TRADD	815	33	13588	3.03134	1	0.444956	56.1222
GOTERM_BP_FAT	GO:0007243~protein kinase cascade	22	0.219102	0.0451071	MDFI, PLEK, TLR1, STK17B, SYKB, MALT1, TLR6, CD74, CARD10, BTK, SLC11A1, RPS6KA4, RPS6KA1, MAPK13, CLCF1, RIPK3, JAK3, TNIP2, DUSP9, FGF2, IRAK1BP1, SCG2	815	236	13588	1.55421	1	0.445146	56.3028
GOTERM_BP_FAT	GO:0006874~cellular calcium ion homeostasis	11	0.109551	0.0452888	CCL2, APOE, HEXB, PTH1R, RYR1, TGM2, EPOR, ATP1A2, TNNI3, TGFB1, PRKCB	815	91	13588	2.01534	1	0.445054	56.4517
GOTERM_BP_FAT	GO:0030301~cholesterol transport	5	0.0497958	0.045577	ABCG5, CD36, APOE, SCARB1, ABCA1	815	23	13588	3.62443	1	0.445746	56.6869
GOTERM_BP_FAT	GO:0008630~DNA damage response, signal transduction resulting in induction of apoptosis	5	0.0497958	0.045577	NUPR1, HMOX1, BCL3, PHLDA3, IFI204	815	23	13588	3.62443	1	0.445746	56.6869
GOTERM_BP_FAT	GO:0015918~sterol transport	5	0.0497958	0.045577	ABCG5, CD36, APOE, SCARB1, ABCA1	815	23	13588	3.62443	1	0.445746	56.6869
GOTERM_BP_FAT	GO:0048255~mRNA stabilization	3	0.0298775	0.0457563	SLC11A1, APOBEC1, YBX2	815	6	13588	8.3362	1	0.445635	56.8326
GOTERM_BP_FAT	GO:0043489~RNA stabilization	3	0.0298775	0.0457563	SLC11A1, APOBEC1, YBX2	815	6	13588	8.3362	1	0.445635	56.8326
GOTERM_BP_FAT	GO:0032733~positive regulation of interleukin-10 production	3	0.0298775	0.0457563	CD83, FCER1G, SASH3	815	6	13588	8.3362	1	0.445635	56.8326
GOTERM_BP_FAT	GO:0051186~cofactor metabolic process	18	0.179265	0.0458679	NMNAT3, FECH, SUCLG2, NCF1, GSTT1, GSTT2, GSTT3, ALAS2, HMOX1, HEBP1, GPX3, NUDT7, NCF2-RS, SPNA1, QPRT, FH1, DCXR, MGST1	815	182	13588	1.64892	1	0.445032	56.9231
GOTERM_BP_FAT	GO:0002286~T cell activation during immune response	4	0.0398367	0.047502	SLC11A1, H2-M3, RELB, BCL3	815	14	13588	4.76354	1	0.455404	58.2274
GOTERM_BP_FAT	GO:0002891~positive regulation of immunoglobulin mediated immune response	4	0.0398367	0.047502	NOD2, FCER1G, FCGR1, FCGR3	815	14	13588	4.76354	1	0.455404	58.2274
GOTERM_BP_FAT	GO:0060323~head morphogenesis	4	0.0398367	0.047502	CSRNP1, PDGFRA, COL1A1, MMP2	815	14	13588	4.76354	1	0.455404	58.2274
GOTERM_BP_FAT	GO:0042771~DNA damage response, signal transduction by p53 class mediator resulting in induction of apoptosis	4	0.0398367	0.047502	NUPR1, BCL3, PHLDA3, IFI204	815	14	13588	4.76354	1	0.455404	58.2274
GOTERM_BP_FAT	GO:0002714~positive regulation of B cell mediated immunity	4	0.0398367	0.047502	NOD2, FCER1G, FCGR1, FCGR3	815	14	13588	4.76354	1	0.455404	58.2274
GOTERM_BP_FAT	GO:0006820~anion transport	14	0.139428	0.0477599	SLC13A5, SLCO4A1, SLC12A4, 2610029I01RIK, TOMM40, SLCO2B1, SLC26A11, SLC11A1, P2RY6, SLC25A13, SLC16A7, SLC1A6, CLIC6, SLC4A1	815	130	13588	1.79549	1	0.455818	58.4298
GOTERM_BP_FAT	GO:0048705~skeletal system morphogenesis	14	0.139428	0.0477599	MDFI, TGFBR2, HSPG2, SMAD3, ACP5, TBX1, MMP2, TGFB2, CTGF, CSRNP1, NAB2, PDGFRA, COL1A1, COL11A1	815	130	13588	1.79549	1	0.455818	58.4298
GOTERM_BP_FAT	GO:0060348~bone development	13	0.129469	0.0501206	H2-M3, KLF10, PTH1R, HSPG2, SMAD3, ACP5, IGF1, MMP2, CTGF, NAB2, COL1A1, BMP7, SPP1	815	118	13588	1.83679	1	0.470912	60.24
GOTERM_BP_FAT	GO:0051091~positive regulation of transcription factor activity	6	0.059755	0.050136	NOD2, TLR2, TGFBR3, MALT1, NFAM1, TGFB1	815	34	13588	2.94219	1	0.469582	60.2515
GOTERM_BP_FAT	GO:0045621~positive regulation of lymphocyte differentiation	6	0.059755	0.050136	CD83, TGFBR2, SYKB, INPP5D, CD74, SASH3	815	34	13588	2.94219	1	0.469582	60.2515
GOTERM_BP_FAT	GO:0019228~regulation of action potential in neuron	7	0.0697142	0.050416	CD9, EGR2, HEXA, NAB2, HEXB, CLDN11, TGFB1	815	45	13588	2.59348	1	0.470077	60.4611
GOTERM_BP_FAT	GO:0009820~alkaloid metabolic process	5	0.0497958	0.0521943	NMNAT3, NCF1, NCF2-RS, QPRT, DCXR	815	24	13588	3.47342	1	0.480691	61.7685
GOTERM_BP_FAT	GO:0006769~nicotinamide metabolic process	5	0.0497958	0.0521943	NMNAT3, NCF1, NCF2-RS, QPRT, DCXR	815	24	13588	3.47342	1	0.480691	61.7685
GOTERM_BP_FAT	GO:0006749~glutathione metabolic process	5	0.0497958	0.0521943	GPX3, GSTT1, GSTT2, GSTT3, MGST1	815	24	13588	3.47342	1	0.480691	61.7685
GOTERM_BP_FAT	GO:0046496~nicotinamide nucleotide metabolic process	5	0.0497958	0.0521943	NMNAT3, NCF1, NCF2-RS, QPRT, DCXR	815	24	13588	3.47342	1	0.480691	61.7685
GOTERM_BP_FAT	GO:0045834~positive regulation of lipid metabolic process	5	0.0497958	0.0521943	APOE, MLXIPL, PNPLA2, SEC14L2, ANGPTL4	815	24	13588	3.47342	1	0.480691	61.7685
GOTERM_BP_FAT	GO:0050729~positive regulation of inflammatory response	5	0.0497958	0.0521943	TNFRSF1A, TGM2, FCER1G, FCGR1, FCGR3	815	24	13588	3.47342	1	0.480691	61.7685
GOTERM_BP_FAT	GO:0001503~ossification	12	0.11951	0.0523805	H2-M3, CTGF, KLF10, NAB2, PTH1R, HSPG2, IGF1, SMAD3, COL1A1, BMP7, MMP2, SPP1	815	106	13588	1.88744	1	0.480504	61.9029
GOTERM_BP_FAT	GO:0006633~fatty acid biosynthetic process	10	0.0995917	0.0526025	TBXAS1, PTGDS, PTGS1, SYKB, ELOVL7, ACACB, ALOX5, CD74, HPGDS, ALOX12	815	81	13588	2.05832	1	0.480555	62.0627
GOTERM_BP_FAT	GO:0050727~regulation of inflammatory response	8	0.0796733	0.0527724	TNFRSF1A, TNFRSF1B, FCGR2B, TGM2, CFH, FCER1G, FCGR1, FCGR3	815	57	13588	2.33998	1	0.480262	62.1846
GOTERM_BP_FAT	GO:0031589~cell-substrate adhesion	8	0.0796733	0.0527724	JUB, TNFRSF12A, CTGF, FREM1, ITGB5, ITGB3, NID2, SIRPA	815	57	13588	2.33998	1	0.480262	62.1846
GOTERM_BP_FAT	GO:0006869~lipid transport	13	0.129469	0.0528504	RBP4, OSBPL3, PCTP, ANXA1, APOC1, ABCA1, STARD5, ABCG5, CD36, PLIN2, APOE, BRDT, SCARB1	815	119	13588	1.82135	1	0.479365	62.2404
GOTERM_BP_FAT	GO:0019748~secondary metabolic process	9	0.0896325	0.0532545	NMNAT3, ALDH1A2, RBP4, NCF1, DDT, CRABP2, NCF2-RS, QPRT, DCXR	815	69	13588	2.17466	1	0.480619	62.5283
GOTERM_BP_FAT	GO:0045088~regulation of innate immune response	7	0.0697142	0.0551715	H60A, NOD2, H2-M3, TLR2, UNC93B1, CLEC2D, MYO1F	815	46	13588	2.5371	1	0.49165	63.8662
GOTERM_BP_FAT	GO:0030183~B cell differentiation	7	0.0697142	0.0551715	CLCF1, PLCG2, BCL3, LOC100045143, MALT1, GM13272, NFAM1, TPD52	815	46	13588	2.5371	1	0.49165	63.8662
GOTERM_BP_FAT	GO:0055072~iron ion homeostasis	6	0.059755	0.0557292	SLC11A1, FECH, ALAS2, EPB4.2, HFE, TRF	815	35	13588	2.85812	1	0.4938	64.2468
GOTERM_BP_FAT	GO:0008284~positive regulation of cell proliferation	25	0.248979	0.0564814	FGFR4, CCL2, PDGFA, CSF1, PTH1R, TGFB1, TGFB2, ALDH1A2, RAC2, TGM2, FGF2, TRAF5, SCG2, COL18A1, ICOSL, HCLS1, TGFBR2, IGF1, IL11RA1, SYKB, CD38, GRN, TGIF1, SASH3, ALOX12	815	284	13588	1.46764	1	0.497151	64.7542
GOTERM_BP_FAT	GO:0032760~positive regulation of tumor necrosis factor production	4	0.0398367	0.0568134	NOD2, TLR2, FCER1G, SASH3	815	15	13588	4.44597	1	0.49783	64.976
GOTERM_BP_FAT	GO:0045576~mast cell activation	4	0.0398367	0.0568134	FYB, FCGR2B, FCER1G, FCGR3	815	15	13588	4.44597	1	0.49783	64.976
GOTERM_BP_FAT	GO:0045619~regulation of lymphocyte differentiation	8	0.0796733	0.0570585	PTPN6, CD83, TGFBR2, SYKB, NFAM1, INPP5D, CD74, SASH3	815	58	13588	2.29964	1	0.49796	65.1389
GOTERM_BP_FAT	GO:0055074~calcium ion homeostasis	11	0.109551	0.0577287	CCL2, APOE, HEXB, PTH1R, RYR1, TGM2, EPOR, ATP1A2, TNNI3, TGFB1, PRKCB	815	95	13588	1.93049	1	0.500728	65.5807
GOTERM_BP_FAT	GO:0015674~di-, tri-valent inorganic cation transport	16	0.159347	0.0591815	TRPC3, CYSLTR1, STIM1, ITPR3, TCN2, TRF, TPCN1, PRKCB, TMEM37, SLC11A1, RYR1, SLC25A37, CHRNA4, LOC100045432, STEAP1, SLC40A1, NFATC1	815	161	13588	1.65688	1	0.508241	66.5202
GOTERM_BP_FAT	GO:0060341~regulation of cellular localization	16	0.159347	0.0591815	RBP4, RAB3B, LRRC32, RPH3AL, FGF23, SYKB, CPT1A, TGFB1, NOD2, HMOX1, PYCARD, CHRNA4, FCER1G, CASP1, HTR2C, SRGN	815	161	13588	1.65688	1	0.508241	66.5202
GOTERM_BP_FAT	GO:0051092~positive regulation of NF-kappaB transcription factor activity	5	0.0497958	0.0593053	NOD2, TLR2, TGFBR3, MALT1, TGFB1	815	25	13588	3.33448	1	0.507594	66.5991
GOTERM_BP_FAT	GO:0010628~positive regulation of gene expression	39	0.388408	0.059666	PPARA, CHURC1, LRRC32, MITF, FOXO1, CITED4, TGFB1, STAT6, TNFRSF1A, SLC11A1, BCL3, TCFEB, NFATC2, FGF2, RBPJL, ING1, RHOG, CEBPA, EGR1, TESC, EGR2, CEBPB, CEBPD, MLXIPL, SMAD3, FGF23, IGF1, TBX1, TEAD3, SALL4, CSRNP1, IRF8, IRF1, EAF2, JAK3, NFE2L2, BMP7, KLF2, ARAP1	815	488	13588	1.33242	1	0.508383	66.8281
GOTERM_BP_FAT	GO:0014031~mesenchymal cell development	7	0.0697142	0.0601887	EDNRA, ALDH1A2, NRTN, LAMA5, TBX1, TGFB1, NFATC1	815	47	13588	2.48312	1	0.510137	67.1573
GOTERM_BP_FAT	GO:0048871~multicellular organismal homeostasis	9	0.0896325	0.0611606	SLC11A1, COL9A1, CSF1, PTH1R, ACP5, HFE, CIDEA, FH1, SASH3	815	71	13588	2.1134	1	0.514539	67.7612
GOTERM_BP_FAT	GO:0070201~regulation of establishment of protein localization	9	0.0896325	0.0611606	RBP4, NOD2, LST1, LRRC32, PYCARD, RHOQ, CASP1, TGFB1, SRGN	815	71	13588	2.1134	1	0.514539	67.7612
GOTERM_BP_FAT	GO:0002335~mature B cell differentiation	3	0.0298775	0.0615594	PLCG2, BCL3, MALT1	815	7	13588	7.14531	1	0.515509	68.0059
GOTERM_BP_FAT	GO:0032731~positive regulation of interleukin-1 beta production	3	0.0298775	0.0615594	NOD2, PYCARD, CASP1	815	7	13588	7.14531	1	0.515509	68.0059
GOTERM_BP_FAT	GO:0050704~regulation of interleukin-1 secretion	3	0.0298775	0.0615594	NOD2, PYCARD, CASP1	815	7	13588	7.14531	1	0.515509	68.0059
GOTERM_BP_FAT	GO:0032647~regulation of interferon-alpha production	3	0.0298775	0.0615594	DDX58, MAVS, TLR7	815	7	13588	7.14531	1	0.515509	68.0059
GOTERM_BP_FAT	GO:0043304~regulation of mast cell degranulation	3	0.0298775	0.0615594	HMOX1, FCER1G, SYKB	815	7	13588	7.14531	1	0.515509	68.0059
GOTERM_BP_FAT	GO:0050718~positive regulation of interleukin-1 beta secretion	3	0.0298775	0.0615594	NOD2, PYCARD, CASP1	815	7	13588	7.14531	1	0.515509	68.0059
GOTERM_BP_FAT	GO:0002718~regulation of cytokine production during immune response	3	0.0298775	0.0615594	HMOX1, FCER1G, SASH3	815	7	13588	7.14531	1	0.515509	68.0059
GOTERM_BP_FAT	GO:0002287~alpha-beta T cell activation during immune response	3	0.0298775	0.0615594	H2-M3, RELB, BCL3	815	7	13588	7.14531	1	0.515509	68.0059
GOTERM_BP_FAT	GO:0050716~positive regulation of interleukin-1 secretion	3	0.0298775	0.0615594	NOD2, PYCARD, CASP1	815	7	13588	7.14531	1	0.515509	68.0059
GOTERM_BP_FAT	GO:0032732~positive regulation of interleukin-1 production	3	0.0298775	0.0615594	NOD2, PYCARD, CASP1	815	7	13588	7.14531	1	0.515509	68.0059
GOTERM_BP_FAT	GO:0050706~regulation of interleukin-1 beta secretion	3	0.0298775	0.0615594	NOD2, PYCARD, CASP1	815	7	13588	7.14531	1	0.515509	68.0059
GOTERM_BP_FAT	GO:0007250~activation of NF-kappaB-inducing kinase activity	3	0.0298775	0.0615594	TLR1, TLR6, CARD10	815	7	13588	7.14531	1	0.515509	68.0059
GOTERM_BP_FAT	GO:0033003~regulation of mast cell activation	3	0.0298775	0.0615594	HMOX1, FCER1G, SYKB	815	7	13588	7.14531	1	0.515509	68.0059
GOTERM_BP_FAT	GO:0045941~positive regulation of transcription	38	0.378448	0.0615935	PPARA, CHURC1, MITF, FOXO1, CITED4, TGFB1, STAT6, TNFRSF1A, SLC11A1, BCL3, TCFEB, NFATC2, FGF2, RBPJL, ING1, RHOG, CEBPA, EGR1, TESC, EGR2, CEBPB, CEBPD, MLXIPL, SMAD3, FGF23, IGF1, TBX1, TEAD3, SALL4, CSRNP1, IRF8, IRF1, EAF2, JAK3, NFE2L2, BMP7, KLF2, ARAP1	815	475	13588	1.33379	1	0.514331	68.0268
GOTERM_BP_FAT	GO:0034656~nucleobase, nucleoside and nucleotide catabolic process	6	0.059755	0.0616673	NCF1, NCF2-RS, NUDT7, CNP, DPYD, ENTPD1	815	36	13588	2.77873	1	0.513392	68.0718
GOTERM_BP_FAT	GO:0034655~nucleobase, nucleoside, nucleotide and nucleic acid catabolic process	6	0.059755	0.0616673	NCF1, NCF2-RS, NUDT7, CNP, DPYD, ENTPD1	815	36	13588	2.77873	1	0.513392	68.0718
GOTERM_BP_FAT	GO:0043062~extracellular structure organization	15	0.149388	0.0630392	COL18A1, LGALS3, COL3A1, HSPG2, CCDC80, POSTN, COL5A2, COL4A6, COL5A1, TGFB2, CRISPLD2, PDGFRA, BCL3, LAMC1, COL11A1	815	149	13588	1.67843	1	0.520009	68.8989
GOTERM_BP_FAT	GO:0022612~gland morphogenesis	10	0.0995917	0.0635353	PGR, LAMA1, LAMA5, CSF1, TGFBR2, TGM2, IGF1, PLXND1, BMP7, TGFB1	815	84	13588	1.98481	1	0.521495	69.1929
GOTERM_BP_FAT	GO:0022604~regulation of cell morphogenesis	11	0.109551	0.0647118	LST1, PDPN, TNFRSF12A, ITGA7, EPB4.2, TGFBR3, SPNA1, RHOQ, FBLIM1, MYH9, ARAP3	815	97	13588	1.89068	1	0.526832	69.8798
GOTERM_BP_FAT	GO:0030218~erythrocyte differentiation	7	0.0697142	0.0654682	FECH, ALAS2, HCLS1, AHSP, EPB4.2, TGFBR3, TRIM10	815	48	13588	2.43139	1	0.529727	70.3137
GOTERM_BP_FAT	GO:0033013~tetrapyrrole metabolic process	5	0.0497958	0.0669034	FECH, ALAS2, HMOX1, HEBP1, SPNA1	815	26	13588	3.20623	1	0.536343	71.1209
GOTERM_BP_FAT	GO:0006778~porphyrin metabolic process	5	0.0497958	0.0669034	FECH, ALAS2, HMOX1, HEBP1, SPNA1	815	26	13588	3.20623	1	0.536343	71.1209
GOTERM_BP_FAT	GO:0001906~cell killing	4	0.0398367	0.0669154	PTPN6, NCF1, FCGR1, FCGR3	815	16	13588	4.1681	1	0.535047	71.1276
GOTERM_BP_FAT	GO:0043487~regulation of RNA stability	4	0.0398367	0.0669154	SLC11A1, TNFRSF1B, APOBEC1, YBX2	815	16	13588	4.1681	1	0.535047	71.1276
GOTERM_BP_FAT	GO:0045577~regulation of B cell differentiation	4	0.0398367	0.0669154	PTPN6, SYKB, NFAM1, INPP5D	815	16	13588	4.1681	1	0.535047	71.1276
GOTERM_BP_FAT	GO:0042552~myelination	6	0.059755	0.0679488	CD9, EGR2, HEXA, NAB2, HEXB, TGFB1	815	37	13588	2.70363	1	0.539348	71.6958
GOTERM_BP_FAT	GO:0050871~positive regulation of B cell activation	6	0.059755	0.0679488	STAT6, CD38, SYKB, INPP5D, SASH3, TGFB1	815	37	13588	2.70363	1	0.539348	71.6958
GOTERM_BP_FAT	GO:0007169~transmembrane receptor protein tyrosine kinase signaling pathway	18	0.179265	0.0688195	TXNIP, NRTN, FGFR4, CCL2, MYO1E, AXL, FOXO1, FGF23, IGF1, INSRR, EIF4EBP1, CTGF, CSRNP1, PDGFRA, ANGPT1, FGF2, CSF1R, GHR	815	192	13588	1.56304	1	0.542708	72.1663
GOTERM_BP_FAT	GO:0048762~mesenchymal cell differentiation	7	0.0697142	0.0710098	EDNRA, ALDH1A2, NRTN, LAMA5, TBX1, TGFB1, NFATC1	815	49	13588	2.38177	1	0.553013	73.3175
GOTERM_BP_FAT	GO:0001763~morphogenesis of a branching structure	13	0.129469	0.0713418	CSF1, TGFBR2, IGF1, TGFB1, PGR, EDNRA, LAMA1, HHEX, GPC3, LAMA5, TGM2, PLXND1, BMP7	815	125	13588	1.73393	1	0.553399	73.488
GOTERM_BP_FAT	GO:0051173~positive regulation of nitrogen compound metabolic process	41	0.408326	0.0715635	PPARA, CHURC1, MITF, TLR2, FOXO1, CITED4, TGFB1, STAT6, TNFRSF1A, SLC11A1, BCL3, TCFEB, NFATC2, FGF2, RBPJL, ING1, RHOG, CEBPA, EGR1, H60A, TESC, EGR2, CEBPB, H2-M3, CEBPD, MLXIPL, SMAD3, FGF23, IGF1, TBX1, TEAD3, SALL4, CSRNP1, IRF8, IRF1, EAF2, JAK3, NFE2L2, BMP7, KLF2, ARAP1	815	526	13588	1.29956	1	0.553208	73.6013
GOTERM_BP_FAT	GO:0003007~heart morphogenesis	9	0.0896325	0.0743307	ALDH1A2, RBP4, FGFRL1, TGFBR3, GJA1, SMAD3, TBX1, COL11A1, COL5A1	815	74	13588	2.02772	1	0.566092	74.9775
GOTERM_BP_FAT	GO:0007435~salivary gland morphogenesis	5	0.0497958	0.0749795	LAMA1, LAMA5, TGM2, PLXND1, BMP7	815	27	13588	3.08748	1	0.568017	75.2903
GOTERM_BP_FAT	GO:0051241~negative regulation of multicellular organismal process	11	0.109551	0.0761635	CD83, RBP4, SLC11A1, NOD2, NCF1, HMOX1, LGMN, TGFBR2, INPP5D, ATP1A2, SRGN	815	100	13588	1.83396	1	0.572586	75.8514
GOTERM_BP_FAT	GO:0007160~cell-matrix adhesion	7	0.0697142	0.0768129	JUB, CTGF, FREM1, ITGB5, ITGB3, NID2, SIRPA	815	50	13588	2.33413	1	0.574455	76.1541
GOTERM_BP_FAT	GO:0060485~mesenchyme development	7	0.0697142	0.0768129	EDNRA, ALDH1A2, NRTN, LAMA5, TBX1, TGFB1, NFATC1	815	50	13588	2.33413	1	0.574455	76.1541
GOTERM_BP_FAT	GO:0060425~lung morphogenesis	4	0.0398367	0.0777706	HHEX, LAMA1, ID1, TGFBR2	815	17	13588	3.92292	1	0.577809	76.5939
GOTERM_BP_FAT	GO:0050714~positive regulation of protein secretion	4	0.0398367	0.0777706	RBP4, NOD2, PYCARD, CASP1	815	17	13588	3.92292	1	0.577809	76.5939
GOTERM_BP_FAT	GO:0009620~response to fungus	4	0.0398367	0.0777706	NCF1, TLR2, MALT1, TGFB1	815	17	13588	3.92292	1	0.577809	76.5939
GOTERM_BP_FAT	GO:0002444~myeloid leukocyte mediated immunity	4	0.0398367	0.0777706	NCF1, MYO1F, FCGR1, FCGR3	815	17	13588	3.92292	1	0.577809	76.5939
GOTERM_BP_FAT	GO:0002685~regulation of leukocyte migration	3	0.0298775	0.0788941	NOD2, TLR2, THBS1	815	8	13588	6.25215	1	0.581916	77.1001
GOTERM_BP_FAT	GO:0042534~regulation of tumor necrosis factor biosynthetic process	3	0.0298775	0.0788941	TLR1, BCL3, FCGR3	815	8	13588	6.25215	1	0.581916	77.1001
GOTERM_BP_FAT	GO:0002892~regulation of type II hypersensitivity	3	0.0298775	0.0788941	FCER1G, FCGR1, FCGR3	815	8	13588	6.25215	1	0.581916	77.1001
GOTERM_BP_FAT	GO:0042088~T-helper 1 type immune response	3	0.0298775	0.0788941	RELB, BCL3, TLR6	815	8	13588	6.25215	1	0.581916	77.1001
GOTERM_BP_FAT	GO:0002888~positive regulation of myeloid leukocyte mediated immunity	3	0.0298775	0.0788941	FCER1G, FCGR1, FCGR3	815	8	13588	6.25215	1	0.581916	77.1001
GOTERM_BP_FAT	GO:0001796~regulation of type IIa hypersensitivity	3	0.0298775	0.0788941	FCER1G, FCGR1, FCGR3	815	8	13588	6.25215	1	0.581916	77.1001
GOTERM_BP_FAT	GO:0002894~positive regulation of type II hypersensitivity	3	0.0298775	0.0788941	FCER1G, FCGR1, FCGR3	815	8	13588	6.25215	1	0.581916	77.1001
GOTERM_BP_FAT	GO:0043300~regulation of leukocyte degranulation	3	0.0298775	0.0788941	HMOX1, FCER1G, SYKB	815	8	13588	6.25215	1	0.581916	77.1001
GOTERM_BP_FAT	GO:0048147~negative regulation of fibroblast proliferation	3	0.0298775	0.0788941	NUPR1, IFI30, PMAIP1	815	8	13588	6.25215	1	0.581916	77.1001
GOTERM_BP_FAT	GO:0001810~regulation of type I hypersensitivity	3	0.0298775	0.0788941	FCGR2B, FCER1G, FCGR3	815	8	13588	6.25215	1	0.581916	77.1001
GOTERM_BP_FAT	GO:0001798~positive regulation of type IIa hypersensitivity	3	0.0298775	0.0788941	FCER1G, FCGR1, FCGR3	815	8	13588	6.25215	1	0.581916	77.1001
GOTERM_BP_FAT	GO:0016311~dephosphorylation	14	0.139428	0.080181	PTPN6, IMPA2, NCEH1, PTPN18, CDC14B, SSH3, ACP5, DUSP3, DUSP28, DUSP2, EYA2, DUSP9, INPP5A, DUSP6	815	141	13588	1.65541	1	0.586738	77.6673
GOTERM_BP_FAT	GO:0046394~carboxylic acid biosynthetic process	14	0.139428	0.080181	PLD1, TBXAS1, PTGS1, SYKB, ACACB, ASL, CD74, CYP39A1, PTGDS, ELOVL7, GM9210, ALOX5, HPGDS, ALOX12	815	141	13588	1.65541	1	0.586738	77.6673
GOTERM_BP_FAT	GO:0016053~organic acid biosynthetic process	14	0.139428	0.080181	PLD1, TBXAS1, PTGS1, SYKB, ACACB, ASL, CD74, CYP39A1, PTGDS, ELOVL7, GM9210, ALOX5, HPGDS, ALOX12	815	141	13588	1.65541	1	0.586738	77.6673
GOTERM_BP_FAT	GO:0015711~organic anion transport	6	0.059755	0.0815308	SLC13A5, SLC25A13, SLC16A7, SLCO4A1, SLC1A6, SLCO2B1	815	39	13588	2.56498	1	0.591773	78.2479
GOTERM_BP_FAT	GO:0050678~regulation of epithelial cell proliferation	8	0.0796733	0.081643	PGR, SERPINF1, GRN, TGFBR3, SMAD3, EAF2, FGF2, TGFB1	815	63	13588	2.11713	1	0.59097	78.2955
GOTERM_BP_FAT	GO:0032147~activation of protein kinase activity	7	0.0697142	0.0828759	SLC11A1, TGFBR2, TLR1, DGKK, TLR6, FGF2, CARD10	815	51	13588	2.28837	1	0.595373	78.8122
GOTERM_BP_FAT	GO:0034101~erythrocyte homeostasis	7	0.0697142	0.0828759	FECH, ALAS2, HCLS1, AHSP, EPB4.2, TGFBR3, TRIM10	815	51	13588	2.28837	1	0.595373	78.8122
GOTERM_BP_FAT	GO:0045637~regulation of myeloid cell differentiation	7	0.0697142	0.0828759	TESC, CSF1, KLF10, MITF, CLEC2D, PF4, INPP5D	815	51	13588	2.28837	1	0.595373	78.8122
GOTERM_BP_FAT	GO:0031669~cellular response to nutrient levels	5	0.0497958	0.0835225	ATG9B, HMOX1, CTSD, HFE, ANGPTL4	815	28	13588	2.97721	1	0.597026	79.0786
GOTERM_BP_FAT	GO:0019362~pyridine nucleotide metabolic process	5	0.0497958	0.0835225	NMNAT3, NCF1, NCF2-RS, QPRT, DCXR	815	28	13588	2.97721	1	0.597026	79.0786
GOTERM_BP_FAT	GO:0055085~transmembrane transport	36	0.35853	0.0859515	RBP4, KCNAB3, SLC13A5, KCNA6, AQP1, SLC26A11, SLC19A2, TPCN1, SLC7A7, AQP2, TAP2, SLC39A8, SCARB1, MCOLN2, KCNQ1, TCIRG1, TRPC3, RRBP1, PDPN, SLC12A4, SLC7A10, SLC22A21, TOMM40, RHD, TCN2, RHAG, TRPM1, SLC25A13, SLC16A7, UCP3, UCP2, SLC16A9, ABCC3, SLC25A37, SCN11A, SLC46A3	815	460	13588	1.3048	1	0.6067	80.0511
GOTERM_BP_FAT	GO:0043122~regulation of I-kappaB kinase/NF-kappaB cascade	6	0.059755	0.0888228	NOD2, LST1, LITAF, TGM2, TLR6, TRADD	815	40	13588	2.50086	1	0.618026	81.1457
GOTERM_BP_FAT	GO:0032755~positive regulation of interleukin-6 production	4	0.0398367	0.089338	NOD2, TLR2, FCER1G, TLR7	815	18	13588	3.70498	1	0.618944	81.336
GOTERM_BP_FAT	GO:0002861~regulation of inflammatory response to antigenic stimulus	4	0.0398367	0.089338	FCGR2B, FCER1G, FCGR1, FCGR3	815	18	13588	3.70498	1	0.618944	81.336
GOTERM_BP_FAT	GO:0006020~inositol metabolic process	4	0.0398367	0.089338	IMPA2, PLCG2, ITPKA, INPP5A	815	18	13588	3.70498	1	0.618944	81.336
GOTERM_BP_FAT	GO:0051098~regulation of binding	10	0.0995917	0.0894441	MDFI, NOD2, HMOX1, TLR2, TGFBR3, SMAD3, MALT1, NFAM1, TGFB1, YBX2	815	90	13588	1.85249	1	0.618096	81.375
GOTERM_BP_FAT	GO:0009110~vitamin biosynthetic process	5	0.0497958	0.0925191	NMNAT3, ALDH1A2, PDXK, PNPO, QPRT	815	29	13588	2.87455	1	0.629837	82.4715
GOTERM_BP_FAT	GO:0002761~regulation of myeloid leukocyte differentiation	5	0.0497958	0.0925191	CSF1, KLF10, MITF, CLEC2D, INPP5D	815	29	13588	2.87455	1	0.629837	82.4715
GOTERM_BP_FAT	GO:0009109~coenzyme catabolic process	5	0.0497958	0.0925191	SUCLG2, NCF1, NCF2-RS, NUDT7, FH1	815	29	13588	2.87455	1	0.629837	82.4715
GOTERM_BP_FAT	GO:0051223~regulation of protein transport	8	0.0796733	0.0929485	RBP4, NOD2, LST1, LRRC32, PYCARD, CASP1, TGFB1, SRGN	815	65	13588	2.05199	1	0.630329	82.6197
GOTERM_BP_FAT	GO:0051047~positive regulation of secretion	7	0.0697142	0.0957726	RBP4, NOD2, PYCARD, FCER1G, SYKB, CASP1, HTR2C	815	53	13588	2.20201	1	0.64061	83.5651
GOTERM_BP_FAT	GO:0030278~regulation of ossification	7	0.0697142	0.0957726	EGR2, CSF1, FGF23, SMAD3, TGFB1, SRGN, IFI204	815	53	13588	2.20201	1	0.64061	83.5651
GOTERM_BP_FAT	GO:0050730~regulation of peptidyl-tyrosine phosphorylation	7	0.0697142	0.0957726	PTPN6, NOD2, PDGFA, HCLS1, SYKB, PRKCD, GHR	815	53	13588	2.20201	1	0.64061	83.5651
GOTERM_BP_FAT	GO:0035272~exocrine system development	6	0.059755	0.0964412	LAMA1, LAMA5, TGM2, IGF1, PLXND1, BMP7	815	41	13588	2.43986	1	0.642014	83.7817
GOTERM_BP_FAT	GO:0001573~ganglioside metabolic process	3	0.0298775	0.0975205	ST6GALNAC6, HEXA, HEXB	815	9	13588	5.55746	1	0.645039	84.1257
GOTERM_BP_FAT	GO:0006706~steroid catabolic process	3	0.0298775	0.0975205	CYP39A1, APOE, SCARB1	815	9	13588	5.55746	1	0.645039	84.1257
DKO DOWN
Category	Term	Count	%	PValue	Genes	List Total	Pop Hits	Pop Total	Fold Enrichment	Bonferroni	Benjamini	FDR
GOTERM_BP_FAT	GO:0030182~neuron differentiation	28	7.9096	8.37583e-11	CDK5R1, ATL1, L1CAM, BRSK1, TUBB3-PS1, ARX, PTK2, BCL11B, PAX7, LHX6, ROBO2, DCX, LHX8, DCLK1, MTAP2, KIF5C, EOMES, NEUROG2, ISL1, TBR1, CTNNA2, HDAC2, MTAP1B, NTRK2, NEUROD2, 2610109H07RIK, STMN1-RS2, STMN1, CHL1	209	399	13588	4.56241	1.06708e-07	1.06708e-07	1.36417e-07
GOTERM_BP_FAT	GO:0000904~cell morphogenesis involved in differentiation	20	5.64972	6.10052e-10	CDK5R1, NOG, ATL1, KIF5C, EOMES, NEUROG2, L1CAM, ISL1, TBR1, CTNNA2, ARX, PTK2, BCL11B, 2610109H07RIK, GDF9, ROBO2, STMN1-RS2, STMN1, DCX, CHL1, DCLK1	209	212	13588	6.13343	7.77206e-07	3.88603e-07	9.93595e-07
GOTERM_BP_FAT	GO:0048666~neuron development	23	6.49718	7.14157e-10	CDK5R1, ATL1, MTAP2, KIF5C, NEUROG2, L1CAM, ISL1, TBR1, CTNNA2, ARX, PTK2, BCL11B, NTRK2, MTAP1B, NEUROD2, 2610109H07RIK, LHX6, ROBO2, STMN1-RS2, STMN1, DCX, LHX8, CHL1, DCLK1	209	292	13588	5.12099	9.09835e-07	3.03278e-07	1.16315e-06
GOTERM_BP_FAT	GO:0007409~axonogenesis	17	4.80226	3.91395e-09	CDK5R1, ATL1, KIF5C, NEUROG2, L1CAM, ISL1, TBR1, CTNNA2, ARX, PTK2, BCL11B, 2610109H07RIK, ROBO2, STMN1-RS2, STMN1, DCX, CHL1, DCLK1	209	163	13588	6.78064	4.98636e-06	1.24659e-06	6.37467e-06
GOTERM_BP_FAT	GO:0031175~neuron projection development	19	5.36723	6.51327e-09	CDK5R1, ATL1, MTAP2, KIF5C, NEUROG2, L1CAM, ISL1, TBR1, CTNNA2, ARX, PTK2, BCL11B, MTAP1B, 2610109H07RIK, ROBO2, STMN1-RS2, STMN1, DCX, CHL1, DCLK1	209	218	13588	5.66639	8.29787e-06	1.65958e-06	1.06082e-05
GOTERM_BP_FAT	GO:0000902~cell morphogenesis	22	6.21469	1.11262e-08	CDK5R1, NOG, ATL1, KIF5C, EOMES, NEUROG2, L1CAM, BRSK1, ISL1, TBR1, CTNNA2, ARX, PTK2, BCL11B, 2610109H07RIK, BCL6, GDF9, ROBO2, STMN1-RS2, STMN1, DCX, CHL1, DCLK1	209	309	13588	4.62885	1.41746e-05	2.36246e-06	1.81213e-05
GOTERM_BP_FAT	GO:0048812~neuron projection morphogenesis	17	4.80226	1.18889e-08	CDK5R1, ATL1, KIF5C, NEUROG2, L1CAM, ISL1, TBR1, CTNNA2, ARX, PTK2, BCL11B, 2610109H07RIK, ROBO2, STMN1-RS2, STMN1, DCX, CHL1, DCLK1	209	176	13588	6.2798	1.51464e-05	2.16378e-06	1.93636e-05
GOTERM_BP_FAT	GO:0048667~cell morphogenesis involved in neuron differentiation	17	4.80226	1.92026e-08	CDK5R1, ATL1, KIF5C, NEUROG2, L1CAM, ISL1, TBR1, CTNNA2, ARX, PTK2, BCL11B, 2610109H07RIK, ROBO2, STMN1-RS2, STMN1, DCX, CHL1, DCLK1	209	182	13588	6.07277	2.44638e-05	3.05801e-06	3.12754e-05
GOTERM_BP_FAT	GO:0048858~cell projection morphogenesis	17	4.80226	8.33976e-08	CDK5R1, ATL1, KIF5C, NEUROG2, L1CAM, ISL1, TBR1, CTNNA2, ARX, PTK2, BCL11B, 2610109H07RIK, ROBO2, STMN1-RS2, STMN1, DCX, CHL1, DCLK1	209	202	13588	5.47151	0.000106243	1.18053e-05	0.00013583
GOTERM_BP_FAT	GO:0030030~cell projection organization	21	5.9322	9.6863e-08	CDK5R1, BAIAP2L2, ATL1, MTAP2, KIF5C, NEUROG2, L1CAM, ISL1, TBR1, CTNNA2, ARX, PTK2, BCL11B, MTAP1B, TSGA10, 2610109H07RIK, ROBO2, STMN1-RS2, STMN1, DCX, CHL1, DCLK1	209	319	13588	4.27994	0.000123396	1.23403e-05	0.000157761
GOTERM_BP_FAT	GO:0032989~cellular component morphogenesis	22	6.21469	1.01005e-07	CDK5R1, NOG, ATL1, KIF5C, EOMES, NEUROG2, L1CAM, BRSK1, ISL1, TBR1, CTNNA2, ARX, PTK2, BCL11B, 2610109H07RIK, BCL6, GDF9, ROBO2, STMN1-RS2, STMN1, DCX, CHL1, DCLK1	209	351	13588	4.07497	0.000128673	1.16982e-05	0.000164508
GOTERM_BP_FAT	GO:0032990~cell part morphogenesis	17	4.80226	1.62864e-07	CDK5R1, ATL1, KIF5C, NEUROG2, L1CAM, ISL1, TBR1, CTNNA2, ARX, PTK2, BCL11B, 2610109H07RIK, ROBO2, STMN1-RS2, STMN1, DCX, CHL1, DCLK1	209	212	13588	5.21342	0.000207468	1.72906e-05	0.000265258
GOTERM_BP_FAT	GO:0021953~central nervous system neuron differentiation	8	2.25989	3.04862e-06	ARX, PTK2, BCL11B, LHX6, NEUROG2, LHX8, DCX, DCLK1	209	42	13588	12.3837	0.00387642	0.000298721	0.00496519
GOTERM_BP_FAT	GO:0021954~central nervous system neuron development	7	1.9774	9.39009e-06	ARX, PTK2, LHX6, NEUROG2, LHX8, DCX, DCLK1	209	33	13588	13.7909	0.0118918	0.000854137	0.0152926
GOTERM_BP_FAT	GO:0007411~axon guidance	10	2.82486	1.88188e-05	ARX, CDK5R1, KIF5C, 2610109H07RIK, ROBO2, L1CAM, NEUROG2, ISL1, TBR1, CHL1	209	98	13588	6.63412	0.0236902	0.00159708	0.0306458
GOTERM_BP_FAT	GO:0006333~chromatin assembly or disassembly	10	2.82486	4.41074e-05	HIST2H2BB, SMARCC1, H2AFY3, H2AFY2, CENPV, HIST3H2A, HIST1H4D, HIST3H2BA, HIST2H4, CBX5, CHD3	209	109	13588	5.96462	0.0546443	0.00350597	0.0718137
GOTERM_BP_FAT	GO:0030900~forebrain development	12	3.38983	5.21558e-05	ARX, NOG, HDAC2, ALDH1A3, EOMES, 2610109H07RIK, LHX6, NEUROG2, ISL1, LHX8, DCLK1, NFIB	209	167	13588	4.67169	0.0642887	0.00390109	0.0849126
GOTERM_BP_FAT	GO:0045449~regulation of transcription	57	16.1017	7.32928e-05	THRA, MORF4L2, RBM9, CBX5, ZBTB38, ZFP781, MBTD1, PAX7, TRP63, D330038O06RIK, SCRT2, ZFP553, TCFAP2B, SOX11, TCFAP2A, EOMES, RUNX1T1, TCFAP2E, GTF2H5, TBR1, ZFP26, MED16, ZFP791, MDM4, CUX2, ZFP212, MEAF6, CRTC1, SOX4, NFIX, ARX, MYCL1, BCL11B, GATAD2B, PBRM1, LHX6, BCL6, KDM3B, ZFP811, TCF4, LHX8, CHD3, TAF1, L3MBTL3, SIRT5, NEUROG2, ZFP148, DDX5, ISL1, HDAC2, CSRNP2, SMARCC1, NEUROD2, NEUROD1, …	209	2227	13588	1.66404	0.0891513	0.00517426	0.119305
GOTERM_BP_FAT	GO:0001764~neuron migration	8	2.25989	9.43046e-05	ARX, CDK5R1, PTK2, CNTN2, NEUROG2, DCX, CHL1, DCLK1	209	70	13588	7.43021	0.113212	0.00630372	0.153484
GOTERM_BP_FAT	GO:0006325~chromatin organization	16	4.51977	0.000102606	TAF1, MEAF6, MORF4L2, HIST2H4, CBX5, HIST2H2BB, HDAC2, H2AFY3, SMARCC1, H2AFY2, CENPV, PBRM1, HIST3H2A, HIST1H4D, KDM3B, HIST3H2BA, CHD3	209	315	13588	3.30232	0.122542	0.00651499	0.166983
GOTERM_BP_FAT	GO:0034621~cellular macromolecular complex subunit organization	14	3.9548	0.00010323	SRPK2, 2810006K23RIK, SNAP91, TUBB3-PS1, HIST2H4, PTK2, HIST2H2BB, H2AFY3, H2AFY2, CENPV, HIST3H2A, STMN1-RS2, STMN1, HIST1H4D, TUBG2, HIST3H2BA	209	245	13588	3.71511	0.12324	0.00624336	0.167998
GOTERM_BP_FAT	GO:0045944~positive regulation of transcription from RNA polymerase II promoter	17	4.80226	0.00012834	THRA, TCFAP2B, CRTC1, SOX11, SOX4, NEUROG2, NFIX, TCFAP2E, ZFP148, ISL1, TBR1, ZBTB38, CSRNP2, BCL11B, TRP63, NEUROD1, NFIB	209	358	13588	3.08727	0.150847	0.00740496	0.208823
GOTERM_BP_FAT	GO:0043933~macromolecular complex subunit organization	17	4.80226	0.000169323	TAF1, SRPK2, 2810006K23RIK, SNAP91, ATL1, TUBB3-PS1, HIST2H4, PTK2, HIST2H2BB, MED16, H2AFY3, H2AFY2, CENPV, HIST3H2A, HIST1H4D, STMN1-RS2, STMN1, TUBG2, HIST3H2BA	209	367	13588	3.01156	0.194052	0.00933598	0.275421
GOTERM_BP_FAT	GO:0006350~transcription	46	12.9944	0.000371323	ZFP212, MEAF6, THRA, CRTC1, MORF4L2, SOX4, NFIX, DIDO1, ARX, BCL11B, PAX7, TRP63, GATAD2B, PBRM1, LHX6, BCL6, KDM3B, ZFP811, LHX8, TCF4, D330038O06RIK, SCRT2, TAF1, ZFP553, TCFAP2B, SOX11, TCFAP2A, EOMES, RUNX1T1, NEUROG2, ZFP148, TCFAP2E, GTF2H5, TBR1, ZFP26, HDAC2, MED16, CSRNP2, SMARCC1, ZFP791, NEUROD2, NEUROD1, RFX3, CUX2, NEUROD6, NFIB	209	1772	13588	1.68773	0.376965	0.0195217	0.603062
GOTERM_BP_FAT	GO:0006355~regulation of transcription, DNA-dependent	40	11.2994	0.000393909	ZFP212, THRA, CRTC1, SOX4, NFIX, CBX5, ZBTB38, MYCL1, ARX, ZFP781, BCL11B, PAX7, TRP63, GATAD2B, LHX6, BCL6, ZFP811, LHX8, TCF4, D330038O06RIK, TAF1, TCFAP2B, SOX11, TCFAP2A, RUNX1T1, EOMES, SIRT5, NEUROG2, ZFP148, TCFAP2E, ISL1, TBR1, ZFP26, CSRNP2, ZFP791, NEUROD1, RFX3, CUX2, MDM4, NFIB	209	1465	13588	1.77514	0.394644	0.0198774	0.639634
GOTERM_BP_FAT	GO:0051276~chromosome organization	17	4.80226	0.000494849	TAF1, MEAF6, MORF4L2, HIST2H4, CBX5, REC8, HIST2H2BB, HDAC2, H2AFY3, SMARCC1, H2AFY2, CENPV, PBRM1, HIST3H2A, HIST1H4D, KDM3B, HIST3H2BA, CHD3	209	404	13588	2.73575	0.467724	0.0239618	0.802921
GOTERM_BP_FAT	GO:0034622~cellular macromolecular complex assembly	12	3.38983	0.000517555	SRPK2, SNAP91, TUBB3-PS1, HIST2H4, HIST2H2BB, PTK2, H2AFY3, H2AFY2, CENPV, HIST3H2A, HIST1H4D, TUBG2, HIST3H2BA	209	217	13588	3.59526	0.482908	0.0241313	0.839618
GOTERM_BP_FAT	GO:0006928~cell motion	16	4.51977	0.000534845	CDK5R1, KIF5C, NEUROG2, L1CAM, ISL1, TBR1, CTNNA2, ARX, PTK2, CNTN2, 2610109H07RIK, ROBO2, LHX6, DCX, DCLK1, CHL1	209	367	13588	2.83441	0.49418	0.0240481	0.867553
GOTERM_BP_FAT	GO:0051252~regulation of RNA metabolic process	40	11.2994	0.000536528	ZFP212, THRA, CRTC1, SOX4, NFIX, CBX5, ZBTB38, MYCL1, ARX, ZFP781, BCL11B, PAX7, TRP63, GATAD2B, LHX6, BCL6, ZFP811, LHX8, TCF4, D330038O06RIK, TAF1, TCFAP2B, SOX11, TCFAP2A, RUNX1T1, EOMES, SIRT5, NEUROG2, ZFP148, TCFAP2E, ISL1, TBR1, ZFP26, CSRNP2, ZFP791, NEUROD1, RFX3, CUX2, MDM4, NFIB	209	1488	13588	1.7477	0.495264	0.0233008	0.870271
GOTERM_BP_FAT	GO:0045893~positive regulation of transcription, DNA-dependent	17	4.80226	0.000671644	THRA, TCFAP2B, CRTC1, SOX11, SOX4, NEUROG2, NFIX, TCFAP2E, ZFP148, ISL1, TBR1, ZBTB38, CSRNP2, BCL11B, TRP63, NEUROD1, NFIB	209	416	13588	2.65684	0.575126	0.0281289	1.08831
GOTERM_BP_FAT	GO:0065003~macromolecular complex assembly	15	4.23729	0.000717893	SRPK2, TAF1, SNAP91, ATL1, TUBB3-PS1, HIST2H4, PTK2, HIST2H2BB, MED16, H2AFY3, H2AFY2, CENPV, HIST3H2A, HIST1H4D, TUBG2, HIST3H2BA	209	338	13588	2.88525	0.599453	0.0290824	1.16284
GOTERM_BP_FAT	GO:0051254~positive regulation of RNA metabolic process	17	4.80226	0.000729642	THRA, TCFAP2B, CRTC1, SOX11, SOX4, NEUROG2, NFIX, TCFAP2E, ZFP148, ISL1, TBR1, ZBTB38, CSRNP2, BCL11B, TRP63, NEUROD1, NFIB	209	419	13588	2.63781	0.605408	0.0286413	1.18177
GOTERM_BP_FAT	GO:0006323~DNA packaging	8	2.25989	0.000908035	HIST2H2BB, SMARCC1, H2AFY3, H2AFY2, CENPV, HIST3H2A, HIST1H4D, HIST3H2BA, HIST2H4	209	101	13588	5.14965	0.685686	0.0344637	1.4687
GOTERM_BP_FAT	GO:0031497~chromatin assembly	7	1.9774	0.00100173	HIST2H2BB, H2AFY3, H2AFY2, CENPV, HIST3H2A, HIST1H4D, HIST3H2BA, HIST2H4	209	75	13588	6.06801	0.721083	0.0368578	1.61909
GOTERM_BP_FAT	GO:0045941~positive regulation of transcription	18	5.08475	0.00102786	THRA, TCFAP2B, CRTC1, SOX11, SOX4, NEUROG2, NFIX, ZFP148, TCFAP2E, ISL1, DDX5, TBR1, ZBTB38, CSRNP2, BCL11B, TRP63, NEUROD1, NFIB	209	475	13588	2.4637	0.730224	0.0367413	1.66099
GOTERM_BP_FAT	GO:0016126~sterol biosynthetic process	5	1.41243	0.00106994	CYP51, INSIG1, HMGCS1, SC4MOL, FDFT1	209	30	13588	10.8357	0.74432	0.0371755	1.72843
GOTERM_BP_FAT	GO:0065004~protein-DNA complex assembly	7	1.9774	0.00107395	HIST2H2BB, H2AFY3, H2AFY2, CENPV, HIST3H2A, HIST1H4D, HIST3H2BA, HIST2H4	209	76	13588	5.98816	0.745625	0.0363224	1.73486
GOTERM_BP_FAT	GO:0006357~regulation of transcription from RNA polymerase II promoter	21	5.9322	0.00124608	THRA, TCFAP2B, CRTC1, SOX11, TCFAP2A, SOX4, NEUROG2, NFIX, ZFP148, TCFAP2E, ISL1, TBR1, ZBTB38, CSRNP2, BCL11B, TRP63, NEUROD1, BCL6, MDM4, TCF4, NFIB	209	616	13588	2.2164	0.795767	0.0409408	2.01028
GOTERM_BP_FAT	GO:0010557~positive regulation of macromolecule biosynthetic process	19	5.36723	0.00132749	THRA, TCFAP2B, CRTC1, SOX11, SOX4, NEUROG2, NFIX, ZFP148, TCFAP2E, ISL1, CD1D1, DDX5, TBR1, ZBTB38, CSRNP2, BCL11B, TRP63, NEUROD1, NFIB	209	530	13588	2.3307	0.815913	0.0424655	2.14029
GOTERM_BP_FAT	GO:0010628~positive regulation of gene expression	18	5.08475	0.00137435	THRA, TCFAP2B, CRTC1, SOX11, SOX4, NEUROG2, NFIX, ZFP148, TCFAP2E, ISL1, DDX5, TBR1, ZBTB38, CSRNP2, BCL11B, TRP63, NEUROD1, NFIB	209	488	13588	2.39807	0.826595	0.0428576	2.21505
GOTERM_BP_FAT	GO:0007017~microtubule-based process	11	3.10734	0.0015333	FMN2, PTK2, MTAP2, KIF5A, MAPT, KIF5C, MTAP1B, STMN1, STMN1-RS2, TUBG2, TUBB3-PS1, KIF26B	209	211	13588	3.38937	0.858424	0.0465621	2.46823
GOTERM_BP_FAT	GO:0031111~negative regulation of microtubule polymerization or depolymerization	4	1.12994	0.00170896	MTAP2, MAPT, MTAP1B, STMN1, STMN1-RS2	209	16	13588	16.2536	0.886855	0.05056	2.74733
GOTERM_BP_FAT	GO:0031328~positive regulation of cellular biosynthetic process	19	5.36723	0.00207803	THRA, TCFAP2B, CRTC1, SOX11, SOX4, NEUROG2, NFIX, ZFP148, TCFAP2E, ISL1, CD1D1, DDX5, TBR1, ZBTB38, CSRNP2, BCL11B, TRP63, NEUROD1, NFIB	209	552	13588	2.23781	0.92936	0.0597709	3.33127
GOTERM_BP_FAT	GO:0045935~positive regulation of nucleobase, nucleoside, nucleotide and nucleic acid metabolic process	18	5.08475	0.00219262	THRA, TCFAP2B, CRTC1, SOX11, SOX4, NEUROG2, NFIX, ZFP148, TCFAP2E, ISL1, DDX5, TBR1, ZBTB38, CSRNP2, BCL11B, TRP63, NEUROD1, NFIB	209	510	13588	2.29462	0.938975	0.0615785	3.5119
GOTERM_BP_FAT	GO:0009891~positive regulation of biosynthetic process	19	5.36723	0.00229121	THRA, TCFAP2B, CRTC1, SOX11, SOX4, NEUROG2, NFIX, ZFP148, TCFAP2E, ISL1, CD1D1, DDX5, TBR1, ZBTB38, CSRNP2, BCL11B, TRP63, NEUROD1, NFIB	209	557	13588	2.21772	0.946193	0.0628774	3.66706
GOTERM_BP_FAT	GO:0016358~dendrite development	5	1.41243	0.00288465	MTAP2, MTAP1B, DCX, DCLK1, CTNNA2	209	39	13588	8.33517	0.974786	0.0768907	4.59606
GOTERM_BP_FAT	GO:0051173~positive regulation of nitrogen compound metabolic process	18	5.08475	0.00301568	THRA, TCFAP2B, CRTC1, SOX11, SOX4, NEUROG2, NFIX, ZFP148, TCFAP2E, ISL1, DDX5, TBR1, ZBTB38, CSRNP2, BCL11B, TRP63, NEUROD1, NFIB	209	526	13588	2.22483	0.978673	0.0786061	4.80005
GOTERM_BP_FAT	GO:0051129~negative regulation of cellular component organization	7	1.9774	0.00302282	PTK2, MTAP2, MAPT, MTAP1B, SPNA2, STMN1, STMN1-RS2, TTC3	209	93	13588	4.89355	0.978867	0.0772086	4.81114
GOTERM_BP_FAT	GO:0016477~cell migration	11	3.10734	0.00389228	ARX, CDK5R1, PTK2, CNTN2, LHX6, NEUROG2, ISL1, DCX, CHL1, DCLK1, CTNNA2	209	240	13588	2.97982	0.993046	0.0964256	6.15423
GOTERM_BP_FAT	GO:0006694~steroid biosynthetic process	6	1.69492	0.00460223	CYP51, INSIG1, HMGCS1, LSS, SC4MOL, FDFT1	209	71	13588	5.49417	0.997196	0.110891	7.23769
GOTERM_BP_FAT	GO:0006695~cholesterol biosynthetic process	4	1.12994	0.00499531	CYP51, INSIG1, HMGCS1, FDFT1	209	23	13588	11.3068	0.998305	0.117589	7.83251
GOTERM_BP_FAT	GO:0006334~nucleosome assembly	6	1.69492	0.0051808	HIST2H2BB, H2AFY3, H2AFY2, HIST3H2A, HIST1H4D, HIST3H2BA, HIST2H4	209	73	13588	5.34365	0.998663	0.119495	8.11195
GOTERM_BP_FAT	GO:0051494~negative regulation of cytoskeleton organization	5	1.41243	0.00613317	MTAP2, MAPT, MTAP1B, SPNA2, STMN1, STMN1-RS2	209	48	13588	6.77233	0.999605	0.137467	9.53425
GOTERM_BP_FAT	GO:0034728~nucleosome organization	6	1.69492	0.00614254	HIST2H2BB, H2AFY3, H2AFY2, HIST3H2A, HIST1H4D, HIST3H2BA, HIST2H4	209	76	13588	5.13271	0.99961	0.135294	9.54813
GOTERM_BP_FAT	GO:0016125~sterol metabolic process	6	1.69492	0.00648923	CYP51, SORL1, INSIG1, HMGCS1, SC4MOL, FDFT1	209	77	13588	5.06605	0.99975	0.139984	10.0607
GOTERM_BP_FAT	GO:0006720~isoprenoid metabolic process	5	1.41243	0.00659979	RDH12, ALDH1A3, CYP26B1, HMGCS1, FDFT1	209	49	13588	6.63412	0.999783	0.139845	10.2235
GOTERM_BP_FAT	GO:0010604~positive regulation of macromolecule metabolic process	19	5.36723	0.00853952	THRA, TCFAP2B, CRTC1, SOX11, SOX4, NEUROG2, NFIX, ZFP148, TCFAP2E, ISL1, CD1D1, DDX5, TBR1, ZBTB38, CSRNP2, BCL11B, TRP63, NEUROD1, NFIB	209	633	13588	1.95146	0.999982	0.174433	13.0364
GOTERM_BP_FAT	GO:0031110~regulation of microtubule polymerization or depolymerization	4	1.12994	0.00873714	MTAP2, MAPT, MTAP1B, STMN1, STMN1-RS2	209	28	13588	9.28776	0.999986	0.175319	13.3183
GOTERM_BP_FAT	GO:0051674~localization of cell	11	3.10734	0.0121963	ARX, CDK5R1, PTK2, CNTN2, LHX6, NEUROG2, ISL1, DCX, CHL1, DCLK1, CTNNA2	209	284	13588	2.51816	1	0.232777	18.1158
GOTERM_BP_FAT	GO:0048870~cell motility	11	3.10734	0.0121963	ARX, CDK5R1, PTK2, CNTN2, LHX6, NEUROG2, ISL1, DCX, CHL1, DCLK1, CTNNA2	209	284	13588	2.51816	1	0.232777	18.1158
GOTERM_BP_FAT	GO:0048588~developmental cell growth	3	0.847458	0.013913	GDF9, DCX, DCLK1	209	12	13588	16.2536	1	0.257322	20.4029
GOTERM_BP_FAT	GO:0048813~dendrite morphogenesis	3	0.847458	0.013913	DCX, DCLK1, CTNNA2	209	12	13588	16.2536	1	0.257322	20.4029
GOTERM_BP_FAT	GO:0021895~cerebral cortex neuron differentiation	3	0.847458	0.013913	ARX, EOMES, LHX6	209	12	13588	16.2536	1	0.257322	20.4029
GOTERM_BP_FAT	GO:0010639~negative regulation of organelle organization	5	1.41243	0.0149078	MTAP2, MAPT, MTAP1B, SPNA2, STMN1, STMN1-RS2	209	62	13588	5.24309	1	0.26926	21.7008
GOTERM_BP_FAT	GO:0050767~regulation of neurogenesis	7	1.9774	0.0159512	NOG, PTK2, MAPT, NTRK2, ROBO2, ISL1, TTC3	209	132	13588	3.44773	1	0.281374	23.0407
GOTERM_BP_FAT	GO:0043242~negative regulation of protein complex disassembly	4	1.12994	0.0161453	MTAP2, MAPT, MTAP1B, SPNA2	209	35	13588	7.43021	1	0.280471	23.2875
GOTERM_BP_FAT	GO:0070507~regulation of microtubule cytoskeleton organization	4	1.12994	0.0174185	MTAP2, MAPT, MTAP1B, STMN1, STMN1-RS2	209	36	13588	7.22382	1	0.295165	24.8884
GOTERM_BP_FAT	GO:0031016~pancreas development	4	1.12994	0.0187461	INSM1, NEUROD1, SOX4, ISL1	209	37	13588	7.02858	1	0.309895	26.5244
GOTERM_BP_FAT	GO:0031114~regulation of microtubule depolymerization	3	0.847458	0.0188022	MTAP2, MAPT, MTAP1B	209	14	13588	13.9316	1	0.30677	26.5927
GOTERM_BP_FAT	GO:0007026~negative regulation of microtubule depolymerization	3	0.847458	0.0188022	MTAP2, MAPT, MTAP1B	209	14	13588	13.9316	1	0.30677	26.5927
GOTERM_BP_FAT	GO:0045664~regulation of neuron differentiation	6	1.69492	0.0201803	PTK2, MAPT, NTRK2, ROBO2, ISL1, TTC3	209	102	13588	3.82437	1	0.321351	28.2541
GOTERM_BP_FAT	GO:0021955~central nervous system neuron axonogenesis	3	0.847458	0.0214788	PTK2, DCX, DCLK1	209	15	13588	13.0029	1	0.33422	29.787
GOTERM_BP_FAT	GO:0008203~cholesterol metabolic process	5	1.41243	0.0223102	CYP51, SORL1, INSIG1, HMGCS1, FDFT1	209	70	13588	4.64388	1	0.340712	30.7524
GOTERM_BP_FAT	GO:0045165~cell fate commitment	7	1.9774	0.0255704	PAX7, CYP26B1, DLL3, NEUROD1, LHX6, NEUROG2, ISL1	209	147	13588	3.09592	1	0.375894	34.419
GOTERM_BP_FAT	GO:0051960~regulation of nervous system development	7	1.9774	0.0263237	NOG, PTK2, MAPT, NTRK2, ROBO2, ISL1, TTC3	209	148	13588	3.075	1	0.380394	35.2398
GOTERM_BP_FAT	GO:0000226~microtubule cytoskeleton organization	6	1.69492	0.0278524	FMN2, PTK2, MTAP2, MAPT, MTAP1B, STMN1, STMN1-RS2	209	111	13588	3.51429	1	0.393364	36.8761
GOTERM_BP_FAT	GO:0043244~regulation of protein complex disassembly	4	1.12994	0.0278605	MTAP2, MAPT, MTAP1B, SPNA2	209	43	13588	6.04785	1	0.389285	36.8847
GOTERM_BP_FAT	GO:0016568~chromatin modification	9	2.54237	0.0289066	TAF1, MEAF6, HDAC2, SMARCC1, H2AFY2, MORF4L2, CENPV, PBRM1, KDM3B	209	236	13588	2.47936	1	0.396493	37.9818
GOTERM_BP_FAT	GO:0032886~regulation of microtubule-based process	4	1.12994	0.0313354	MTAP2, MAPT, MTAP1B, STMN1, STMN1-RS2	209	45	13588	5.77905	1	0.417719	40.4604
GOTERM_BP_FAT	GO:0010975~regulation of neuron projection development	4	1.12994	0.0350268	PTK2, MAPT, NTRK2, ROBO2	209	47	13588	5.53314	1	0.449919	44.0501
GOTERM_BP_FAT	GO:0008380~RNA splicing	8	2.25989	0.0351981	SRPK2, GM5576, A2BP1, REFBP2, BAT1A, RBM9, DDX5, U2AF1L4	209	201	13588	2.58764	1	0.447259	44.2117
GOTERM_BP_FAT	GO:0060284~regulation of cell development	7	1.9774	0.0355666	NOG, PTK2, MAPT, NTRK2, ROBO2, ISL1, TTC3	209	159	13588	2.86227	1	0.446505	44.5577
GOTERM_BP_FAT	GO:0008202~steroid metabolic process	7	1.9774	0.0378408	CYP51, SORL1, INSIG1, HMGCS1, LSS, SC4MOL, FDFT1	209	161	13588	2.82671	1	0.463178	46.6491
GOTERM_BP_FAT	GO:0010769~regulation of cell morphogenesis involved in differentiation	4	1.12994	0.0409652	PTK2, MAPT, ROBO2, TTC3	209	50	13588	5.20115	1	0.486296	49.4017
GOTERM_BP_FAT	GO:0021800~cerebral cortex tangential migration	2	0.564972	0.0452268	ARX, LHX6	209	3	13588	43.3429	1	0.517094	52.9419
GOTERM_BP_FAT	GO:0060513~prostatic bud formation	2	0.564972	0.0452268	NOG, TRP63	209	3	13588	43.3429	1	0.517094	52.9419
GOTERM_BP_FAT	GO:0007611~learning or memory	5	1.41243	0.0476329	ACCN2, GRM5, GRIN2B, NEUROD2, LHX8	209	89	13588	3.65249	1	0.531518	54.8366
GOTERM_BP_FAT	GO:0007612~learning	4	1.12994	0.0566433	ACCN2, GRM5, GRIN2B, NEUROD2	209	57	13588	4.56241	1	0.591407	61.3147
GOTERM_BP_FAT	GO:0031344~regulation of cell projection organization	4	1.12994	0.0566433	PTK2, MAPT, NTRK2, ROBO2	209	57	13588	4.56241	1	0.591407	61.3147
GOTERM_BP_FAT	GO:0006776~vitamin A metabolic process	3	0.847458	0.0596021	RDH12, ALDH1A3, CYP26B1	209	26	13588	7.50166	1	0.606244	63.2442
GOTERM_BP_FAT	GO:0021830~interneuron migration from the subpallium to the cortex	2	0.564972	0.0598453	ARX, LHX6	209	4	13588	32.5072	1	0.603443	63.3987
GOTERM_BP_FAT	GO:0021853~cerebral cortex GABAergic interneuron migration	2	0.564972	0.0598453	ARX, LHX6	209	4	13588	32.5072	1	0.603443	63.3987
GOTERM_BP_FAT	GO:0021894~cerebral cortex GABAergic interneuron development	2	0.564972	0.0598453	ARX, LHX6	209	4	13588	32.5072	1	0.603443	63.3987
GOTERM_BP_FAT	GO:0045596~negative regulation of cell differentiation	7	1.9774	0.0611958	NOG, PTK2, INSIG1, TRP63, BCL6, ISL1, TTC3	209	182	13588	2.50055	1	0.607601	64.2457
GOTERM_BP_FAT	GO:0022604~regulation of cell morphogenesis	5	1.41243	0.0616359	PTK2, MAPT, ROBO2, CDC42EP3, TTC3	209	97	13588	3.35126	1	0.606073	64.5177
GOTERM_BP_FAT	GO:0051493~regulation of cytoskeleton organization	5	1.41243	0.0654418	MTAP2, MAPT, MTAP1B, SPNA2, STMN1, STMN1-RS2	209	99	13588	3.28355	1	0.62463	66.7904
GOTERM_BP_FAT	GO:0016101~diterpenoid metabolic process	3	0.847458	0.0679701	RDH12, ALDH1A3, CYP26B1	209	28	13588	6.96582	1	0.63491	68.2238
GOTERM_BP_FAT	GO:0001523~retinoid metabolic process	3	0.847458	0.0679701	RDH12, ALDH1A3, CYP26B1	209	28	13588	6.96582	1	0.63491	68.2238
GOTERM_BP_FAT	GO:0051028~mRNA transport	4	1.12994	0.0693334	GM5576, REFBP2, FMR1, BAT1A	209	62	13588	4.19447	1	0.638371	68.9724
GOTERM_BP_FAT	GO:0016337~cell-cell adhesion	8	2.25989	0.0708758	CDK5R1, THRA, DSCAML1, VEZT, ROBO2, L1CAM, CHL1, CTNNA2	209	236	13588	2.20388	1	0.6427	69.7994
GOTERM_BP_FAT	GO:0006721~terpenoid metabolic process	3	0.847458	0.072291	RDH12, ALDH1A3, CYP26B1	209	29	13588	6.72562	1	0.646228	70.5399
GOTERM_BP_FAT	GO:0021826~substrate-independent telencephalic tangential migration	2	0.564972	0.0742411	ARX, LHX6	209	5	13588	26.0057	1	0.652418	71.5325
GOTERM_BP_FAT	GO:0021843~substrate-independent telencephalic tangential interneuron migration	2	0.564972	0.0742411	ARX, LHX6	209	5	13588	26.0057	1	0.652418	71.5325
GOTERM_BP_FAT	GO:0051236~establishment of RNA localization	4	1.12994	0.0803265	GM5576, REFBP2, FMR1, BAT1A	209	66	13588	3.94026	1	0.678545	74.4318
GOTERM_BP_FAT	GO:0050658~RNA transport	4	1.12994	0.0803265	GM5576, REFBP2, FMR1, BAT1A	209	66	13588	3.94026	1	0.678545	74.4318
GOTERM_BP_FAT	GO:0050657~nucleic acid transport	4	1.12994	0.0803265	GM5576, REFBP2, FMR1, BAT1A	209	66	13588	3.94026	1	0.678545	74.4318
GOTERM_BP_FAT	GO:0030902~hindbrain development	4	1.12994	0.0831863	NEUROD1, TBR1, CTNNA2, NFIB	209	67	13588	3.88145	1	0.687989	75.6964
GOTERM_BP_FAT	GO:0006403~RNA localization	4	1.12994	0.0831863	GM5576, REFBP2, FMR1, BAT1A	209	67	13588	3.88145	1	0.687989	75.6964
GOTERM_BP_FAT	GO:0008361~regulation of cell size	5	1.41243	0.0840355	MAPT, TRP63, GDF9, DCX, DCLK1	209	108	13588	3.00992	1	0.688041	76.0605
GOTERM_BP_FAT	GO:0021515~cell differentiation in spinal cord	3	0.847458	0.0857575	PAX7, 2610109H07RIK, ISL1	209	32	13588	6.0951	1	0.691979	76.7831
GOTERM_BP_FAT	GO:0030522~intracellular receptor-mediated signaling pathway	3	0.847458	0.0857575	MED16, CYP26B1, RBM9	209	32	13588	6.0951	1	0.691979	76.7831
GOTERM_BP_FAT	GO:0033043~regulation of organelle organization	6	1.69492	0.0879057	MTAP2, MAPT, MTAP1B, CENPV, SPNA2, STMN1, STMN1-RS2	209	154	13588	2.53303	1	0.697646	77.6558
GOTERM_BP_FAT	GO:0060601~lateral sprouting from an epithelium	2	0.564972	0.0884175	NOG, TRP63	209	6	13588	21.6715	1	0.696172	77.8591
GOTERM_BP_FAT	GO:0019748~secondary metabolic process	4	1.12994	0.0890352	RDH12, DCT, ALDH1A3, CYP26B1	209	69	13588	3.76895	1	0.695175	78.1022
GOTERM_BP_FAT	GO:0046620~regulation of organ growth	3	0.847458	0.0904024	ARX, NOG, PTK2	209	33	13588	5.9104	1	0.697357	78.6314
GOTERM_BP_FAT	GO:0006775~fat-soluble vitamin metabolic process	3	0.847458	0.0951196	RDH12, ALDH1A3, CYP26B1	209	34	13588	5.73656	1	0.713044	80.3665
GOTERM_BP_FAT	GO:0030098~lymphocyte differentiation	5	1.41243	0.0977165	BCL11B, EOMES, SOX4, BCL6, CD1D1	209	114	13588	2.85151	1	0.719688	81.2643
GOTERM_BP_FAT	GO:0021537~telencephalon development	4	1.12994	0.0981213	ARX, HDAC2, ALDH1A3, LHX6	209	72	13588	3.61191	1	0.717795	81.4007
GOTERM_BP_FAT	GO:0035270~endocrine system development	4	1.12994	0.0981213	INSM1, NOG, NEUROD1, ISL1	209	72	13588	3.61191	1	0.717795	81.4007
GOTERM_BP_FAT	GO:0040008~regulation of growth	8	2.25989	0.0989565	ARX, NOG, PTK2, LOC100047012, MAPT, MORF4L2, TRP63, GDF9	209	256	13588	2.0317	1	0.717567	81.6793
GOTERM_BP_FAT	GO:0010629~negative regulation of gene expression	11	3.10734	0.0993839	THRA, RBM3, TRP63, SIRT5, RFX3, BCL6, CUX2, MDM4, RBM9, TCF4, CBX5	209	410	13588	1.74429	1	0.715803	81.8203

## Sheet: GO WT vs. HD1s P0
Biological process
HD1s P0 UP
Category	Term	Count	%	PValue	Genes	List Total	Pop Hits	Pop Total	Fold Enrichment	Bonferroni	Benjamini	FDR
GOTERM_BP_FAT	GO:0010035~response to inorganic substance	4	0.854701	0.00213461	UCP3, UCP2, MT2, MT1	39	92	13588	15.1483	0.663721	0.663721	3.03865
GOTERM_BP_FAT	GO:0015758~glucose transport	3	0.641026	0.00274964	SLC2A4, EDN1, SLC2A1	39	28	13588	37.3297	0.754448	0.504468	3.89807
GOTERM_BP_FAT	GO:0008645~hexose transport	3	0.641026	0.00315314	SLC2A4, EDN1, SLC2A1	39	30	13588	34.841	0.800241	0.415431	4.45806
GOTERM_BP_FAT	GO:0015749~monosaccharide transport	3	0.641026	0.00336467	SLC2A4, EDN1, SLC2A1	39	31	13588	33.7171	0.820733	0.349308	4.75042
GOTERM_BP_FAT	GO:0007263~nitric oxide mediated signal transduction	2	0.42735	0.00558555	MT2, MT1	39	2	13588	348.41	0.942537	0.435223	7.76996
GOTERM_BP_FAT	GO:0010273~detoxification of copper ion	2	0.42735	0.00836693	MT2, MT1	39	3	13588	232.274	0.986228	0.510407	11.4259
GOTERM_BP_FAT	GO:0008643~carbohydrate transport	3	0.641026	0.0121719	SLC2A4, EDN1, SLC2A1	39	60	13588	17.4205	0.998061	0.590267	16.2091
GOTERM_BP_FAT	GO:0001666~response to hypoxia	3	0.641026	0.0137668	UCP3, EDN1, HIF3A	39	64	13588	16.3317	0.99915	0.586762	18.1417
GOTERM_BP_FAT	GO:0070482~response to oxygen levels	3	0.641026	0.014179	UCP3, EDN1, HIF3A	39	65	13588	16.0805	0.999313	0.554799	18.6344
GOTERM_BP_FAT	GO:0006882~cellular zinc ion homeostasis	2	0.42735	0.0194169	MT2, MT1	39	7	13588	99.5458	0.999955	0.632121	24.6591
GOTERM_BP_FAT	GO:0046688~response to copper ion	2	0.42735	0.0194169	MT2, MT1	39	7	13588	99.5458	0.999955	0.632121	24.6591
GOTERM_BP_FAT	GO:0055069~zinc ion homeostasis	2	0.42735	0.0221606	MT2, MT1	39	8	13588	87.1026	0.999989	0.646192	27.6467
GOTERM_BP_FAT	GO:0000303~response to superoxide	2	0.42735	0.0276256	UCP3, UCP2	39	10	13588	69.6821	0.999999	0.695964	33.2717
GOTERM_BP_FAT	GO:0000305~response to oxygen radical	2	0.42735	0.0303469	UCP3, UCP2	39	11	13588	63.3473	1	0.701496	35.9183
GOTERM_BP_FAT	GO:0042310~vasoconstriction	2	0.42735	0.0357673	AGT, EDN1	39	13	13588	53.6016	1	0.734682	40.9013
GOTERM_BP_FAT	GO:0007548~sex differentiation	3	0.641026	0.0510497	DMRTC2, AGT, DMC1	39	130	13588	8.04024	1	0.831625	53.0772
GOTERM_BP_FAT	GO:0030005~cellular di-, tri-valent inorganic cation homeostasis	3	0.641026	0.0538784	EDN1, MT2, MT1	39	134	13588	7.80023	1	0.828877	55.057
GOTERM_BP_FAT	GO:0007588~excretion	2	0.42735	0.0571555	AGT, EDN1	39	21	13588	33.1819	1	0.828919	57.2534
GOTERM_BP_FAT	GO:0055066~di-, tri-valent inorganic cation homeostasis	3	0.641026	0.0626883	EDN1, MT2, MT1	39	146	13588	7.15911	1	0.840272	60.7363
GOTERM_BP_FAT	GO:0003014~renal system process	2	0.42735	0.0650564	AGT, EDN1	39	24	13588	29.0342	1	0.835631	62.1447
GOTERM_BP_FAT	GO:0030003~cellular cation homeostasis	3	0.641026	0.0672663	EDN1, MT2, MT1	39	152	13588	6.87652	1	0.830636	63.4165
GOTERM_BP_FAT	GO:0009636~response to toxin	2	0.42735	0.0780815	MT2, MT1	39	29	13588	24.0283	1	0.861154	69.0869
GOTERM_BP_FAT	GO:0048878~chemical homeostasis	4	0.854701	0.081365	SLC2A4, EDN1, MT2, MT1	39	365	13588	3.81819	1	0.860174	70.6393
GOTERM_BP_FAT	GO:0019953~sexual reproduction	4	0.854701	0.0925652	TCFL5, AGT, DMC1, ATP8B3	39	386	13588	3.61047	1	0.883961	75.4058
GOTERM_BP_FAT	GO:0055080~cation homeostasis	3	0.641026	0.0934099	EDN1, MT2, MT1	39	184	13588	5.6806	1	0.875553	75.7343
GOTERM_BP_FAT	GO:0000302~response to reactive oxygen species	2	0.42735	0.0960203	UCP3, UCP2	39	36	13588	19.3561	1	0.872463	76.724
HD1s P0 DOWN
Category	Term	Count	%	PValue	Genes	List Total	Pop Hits	Pop Total	Fold Enrichment	Bonferroni	Benjamini	FDR
GOTERM_BP_FAT	GO:0009408~response to heat	2	6.06061	0.0595147	ARPP21, HSPB3	27	32	13588	31.4537	1	1	55.5327
GOTERM_BP_FAT	GO:0000904~cell morphogenesis involved in differentiation	3	9.09091	0.061637	DAB2, ATOH1, CCK	27	212	13588	7.12159	1	0.999856	56.8399
GOTERM_BP_FAT	GO:0009628~response to abiotic stimulus	3	9.09091	0.0826675	ARPP21, HSPB3, COL1A1	27	251	13588	6.01505	1	0.999663	68.0064
GOTERM_BP_FAT	GO:0009266~response to temperature stimulus	2	6.06061	0.0932241	ARPP21, HSPB3	27	51	13588	19.7357	1	0.998888	72.5419
