# Supplementary material for: A single allele of Hdac2 but not Hdac1 is sufficient for normal mouse brain development in the absence of its paralog
Source: Development. Author manuscript; Available in PMC 2016 Mar 2. (PMC4773893; doi:10.1242/dev.100487)
Supplement: Table S3 [file NIHMS66893-supplement-Table_S3.xlsx]

## Sheet: Sheet1
Supplementary Table S3
Genotyping primers:
Hdac1-flox	GGTAGTTCACAGCATAGTACTT and CCTGTGTCATTAGAATCTACTT
Hdac2-flox	CCCTTTAGGTGTGAGTACAT and AACCTGGAGAGGACAGCAAA
Cre	TAATCGCCATCTTCCAGCAG and CAATTTACTGACCGTACAC
Gene expression qRT-PCR primers:
Hdac1	TGTGTCCTTTCATAAATACGG and TCTCGCAGTGGGTAGTTC
Hdac2	CGGTGTTTGATGGACTCTTTG and CCTGATGCTTCTGACTTCTTG
Gapdh	GTCGGTGTGAACGGATTTGG and GACTCCACGACATACTCAGC
Gfap	TATAGACAGGAGGCAGATG and GCAAACTTAGACCGATACC
Tubb3	TGGACAGTGTTCGGTCTGG and CCTCCGTATAGTGCCCTTTGG
Prkcd	GCCGTGTTATCCAGATTGTG and TCAGCCTTGCCGTTGTTC
ChIP qRT-PCR primers:
Prkcd(-2322)	GTCCTCCTCTATAAATTAGTCC and TCAGCCTCTTTGAGTTGC
Prkcd(-771)	CCCAGCCCAGGAAGTCATTT and CCCTTGCTCAGTCAAGCTCA
Prkcd(-251)	GTCCTCCTCTATAAATTAGTCC and TCAGCCTCTTTGAGTTGC
Prkcd(304)	CTCGCCCGTAGTCTCCATTC and GGCGGGGATAAAGACACACA
Prkcd(4999)	CCTGCCCTTGTGCAAAACTC and TCATAGCAGGGAGCCTCTGT
Prkcd(24069)	GGTGTTGATTGACGATGATG and AAGCAGAGGTAAAGGGTAAG
